# Supplementary material for: Selection and Evaluation of a Thornless and HLB-Tolerant Bud-Sport of Pummelo Citrus With an Emphasis on Molecular Mechanisms
Source: Front Plant Sci. 2021 Aug 31;12:739108. doi: 10.3389/fpls.2021.739108 (PMC8438139; doi:10.3389/fpls.2021.739108)
Supplement: Supplementary file 1 [file Data_Sheet_1.XLSX]

## Sheet: Supplemental Table 1
Supplemental Table 1. qPCR primers for gene expression quantification.
Gene ID	Forward primer	Reverse primer	Amplicon length	Tm (℃)
Cg6g025870	GGTGTGTCTTGCGACTCTAAT	CTCAAGTTCGGAAGGGATGAA	104	62/62
Cg6g020290	TTGGGATGTCCTTGCGTAAT	GGCTTGTTTCCCTATCATCCT	123	62/62
Cg7g016280	GAGATCTGTTGCAGAGGTTCAG	GTCCACCGAGTGATAATCCAAG	117	62/62
Cg1g023140	GTGCTGGAAAGAAGATTGGAATG	GCCACAGTTGCAAAGATGATAC	113	62/62
MSTRG.23529	CTGTTCCGTCTCCGATAACTTC	CGTCCAGAATGTCAAGTCTCTC	110	62/62
Cg2g034240	ATGGTGGCCGTGAACTTATC	GCCGTGCTCGAGAGAAATAG	92	62/62
CgUng005460	CCTGAGTTTCAATGCCTTCTTC	CGACTTCTTCACAAGGGATAGT	88	61/62
Cg7g016020	ATGGAACACTGCAAGCAAATC	CTGTAGGGCCTCATGTTTCTC	95	62/62
Cg7g021320	GATTAATGCTCGTGCCACTTTC	CGTTCCATAACCCTGGCTATAC	100	62/62
Cg1g013170	GACGGATATGAAGGCAGAATCA	GTCTCTAAGATCAGCAGCATCAA	127	62/62
Cg3g020940	CCAATGCTGCATGAACAAGAC	AGCCCTAGACAGAGATGGATT	120	62/62
Cg7g001970	ACTGGCCACAATTCCTATCTG	ATCCAACTCAATCACTCTCACC	105	62/62
Cg3g016080	TGCTACTCACACTGCCATATTC	CCAGCTTCCCATTAACCCATAA	89	62/62
Cg7g002520	CACAACCCACAACCCTAAGT	GATGGTTTGGACTGCATAGGA	107	62/62
Cg8g022540	CAAGACTCCCTGGCGATTAC	CCCTGGCTGTACAAGTTACC	124	62/62

## Sheet: Supplemental Table 2
Supplemental Table 2. Statistics of genes and transcripts identified in RNA-seq data.
Transcriptome	Group	Tissure	Number of genes	Putative novel gene	Transcripts matching ref annotation	Putative novel transcripts
T1	T	Leaves	22151	3794	25452	17151
T2	T	Leaves	22917	4125	25563	19879
T3	T	Leaves	22261	3865	25210	16864
T4	T	Leaves	22934	4117	25221	18538
TL1	TL	Leaves	22398	4072	25075	18138
TL2	TL	Leaves	24204	5198	23004	24589
TL3	TL	Leaves	22663	4107	24982	17848
W1	W	Leaves	22934	4411	25068	21399
W2	W	Leaves	23042	4327	25798	20568
W3	W	Leaves	24482	5229	23213	25371
TT	TT	Thorns	22879	3756	26279	16155
WT	WT	Thorns	23308	4183	25660	19597
Merged	-	-	33600	4165	42886	38253

## Sheet: Supplemental Table 3
Supplemental Table 3. Gene set enrichment analysis (GSEA) on different pathways.
Pathway name	Pathway ID	Database	Size (number of genes)	Comparison	Enrichement score	Normalized enrichment score	p-val	q-val
Purine metabolism	MAP00230	KEGG	42	Upregulated in TL compared with W	0.891768	2.58473	0	0
Thiamine metabolism	MAP00730	KEGG	36	Upregulated in TL compared with W	0.906988	2.47169	0	0
Starch and sucrose metabolism	MAP00500	KEGG	20	Upregulated in TL compared with W	0.890425	2.13919	0	0
Carbon fixation in photosynthetic organisms	MAP00710	KEGG	18	Upregulated in TL compared with W	0.90402	2.10591	0	0
Drug metabolism - other enzymes	MAP00983	KEGG	23	Upregulated in TL compared with W	0.844351	2.10068	0	0
Glycolysis / Gluconeogenesis	MAP00010	KEGG	18	Upregulated in TL compared with W	0.884509	2.08468	0	0
Porphyrin and chlorophyll metabolism	MAP00860	KEGG	16	Upregulated in TL compared with W	0.873387	2.0286	0	0
Phenylpropanoid biosynthesis	MAP00940	KEGG	16	Upregulated in TL compared with W	0.874552	2.00465	0	0
3,8-divinyl-chlorophyllide-a biosynthesis I (aerobic, light-dependent)	CHLOROPHYLL-SYN	PMN	20	Upregulated in TL compared with W	-0.811302	-1.99091	0	0.00113208
photosynthesis light reactions	PWY-101	PMN	17	Upregulated in TL compared with W	-0.826408	-1.91174	0	0.00359079
Calvin-Benson-Bassham cycle	CALVIN-PWY	PMN	34	Upregulated in TL compared with W	-0.711431	-1.91167	0	0.00239386
5-aminoimidazole ribonucleotide biosynthesis I	PWY-6121	PMN	20	Upregulated in TL compared with W	-0.724961	-1.76991	0	0.0218414
stachyose biosynthesis	PWY-5337	PMN	15	Downregulated in TL compared with W	0.790127	1.82332	0	0.042342
xyloglucan biosynthesis	PWY-5936	PMN	16	Downregulated in TL compared with W	0.77	1.77	0	0.047
Purine metabolism	MAP00230	KEGG	42	Upregulated in TL compared with the rest 9 transcriptomes	-0.660158	-2.18672	0	0
Carbon fixation in photosynthetic organisms	MAP00710	KEGG	18	Upregulated in TL compared with the rest 9 transcriptomes	-0.777539	-2.09841	0	0
Thiamine metabolism	MAP00730	KEGG	36	Upregulated in TL compared with the rest 9 transcriptomes	-0.622746	-1.97496	0	0.00222292
Glycolysis / Gluconeogenesis	MAP00010	KEGG	18	Upregulated in TL compared with the rest 9 transcriptomes	-0.743703	-1.96881	0	0.00177833
Starch and sucrose metabolism	MAP00500	KEGG	20	Upregulated in TL compared with the rest 9 transcriptomes	-0.615277	-1.67164	0.0179949	0.0200946
Drug metabolism - other enzymes	MAP00983	KEGG	23	Upregulated in TL compared with the rest 9 transcriptomes	-0.563115	-1.58812	0.0167464	0.033368
1,3-&beta;-D-glucan biosynthesis	PWY-6773	PMN	97	Upregulated in TL compared with the rest 9 transcriptomes	0.571556	2.17412	0	0
Calvin-Benson-Bassham cycle	CALVIN-PWY	PMN	34	Upregulated in TL compared with the rest 9 transcriptomes	0.62651	1.90154	0	0.0253312
L-valine biosynthesis	VALSYN-PWY	PMN	18	Upregulated in TL compared with the rest 9 transcriptomes	0.690217	1.82242	0	0.0396541
photosynthesis light reactions	PWY-101	PMN	17	Upregulated in TL compared with the rest 9 transcriptomes	0.685004	1.76697	0.00684931	0.0505901
L-methionine degradation I (to L-homocysteine)	METHIONINE-DEG1-PWY	PMN	57	Downregulated in TL compared with the rest 9 transcriptomes	-0.673634	-2.23792	0	0
S-adenosyl-L-methionine cycle II	PWY-5041	PMN	61	Downregulated in TL compared with the rest 9 transcriptomes	-0.599727	-2.03014	0	0.00205119
xyloglucan biosynthesis	PWY-5936	PMN	16	Downregulated in TL compared with the rest 9 transcriptomes	-0.755052	-1.89801	0.00166945	0.00671484
phosphate acquisition	PWY-6348	PMN	27	Downregulated in TL compared with the rest 9 transcriptomes	-0.647663	-1.84926	0	0.00907548
homogalacturonan biosynthesis	PWY-1061	PMN	24	Downregulated in TL compared with the rest 9 transcriptomes	-0.663596	-1.81292	0	0.0123938
stachyose biosynthesis	PWY-5337	PMN	15	Downregulated in TL compared with the rest 9 transcriptomes	-0.723301	-1.77397	0	0.0182849
triacylglycerol degradation	LIPAS-PWY	PMN	99	Downregulated in TL compared with the rest 9 transcriptomes	-0.475897	-1.72454	0	0.0301162
homogalacturonan degradation	PWY-1081	PMN	37	Downregulated in TL compared with the rest 9 transcriptomes	-0.57103	-1.71831	0.00346021	0.0283707
Cytokinin signaling	WIKIPATH4	wikiPathway	25	Downregulated in TL compared with the rest 9 transcriptomes	0.58	1.65	0.005	0.016
Porphyrin and chlorophyll metabolism	MAP00860	KEGG	16	Upregulated in T compared with TL	0.709497	1.65548	0.023	0.042
Cytokinin signaling	WIKIPATH4	wikiPathway	25	Upregulated in T compared with TL	0.594794	1.50072	0.007	0.05
homogalacturonan biosynthesis	PWY-1061	PMN	24	Upregulated in T compared with TL	0.763543	2.00453	0	0.00102941
homogalacturonan degradation	PWY-1081	PMN	37	Upregulated in T compared with TL	0.684619	1.97597	0	0.00162043
UDP-sugars interconversion	PWY-5114	PMN	16	Upregulated in T compared with TL	0.763949	1.79206	0	0.0349337
L-methionine degradation I (to L-homocysteine)	METHIONINE-DEG1-PWY	PMN	57	Upregulated in T compared with TL	0.573126	1.79203	0.00173913	0.0262003
S-adenosyl-L-methionine cycle II	PWY-5041	PMN	61	Upregulated in T compared with TL	0.549729	1.79157	0	0.0209602
scopoletin biosynthesis	PWY-6792	PMN	20	Upregulated in T compared with TL	0.701631	1.78387	0.00185529	0.0189839
xyloglucan biosynthesis	PWY-5936	PMN	16	Upregulated in T compared with TL	0.736672	1.76297	0.00197628	0.0212767
L-valine biosynthesis	VALSYN-PWY	PMN	18	Downregulated in T compared with TL	-0.818395	-2.10339	0	0
aerobic respiration III (alternative oxidase pathway)	PWY-4302	PMN	41	Downregulated in T compared with TL	-0.594403	-1.86352	0	0.0209371
aerobic respiration I (cytochrome c)	PWY-3781	PMN	43	Downregulated in T compared with TL	-0.574354	-1.76306	0	0.0479785
L-leucine degradation I	LEU-DEG2-PWY	PMN	16	Downregulated in T compared with TL	-0.690054	-1.70116	0.00414079	0.0683554
1,3-&beta;-D-glucan biosynthesis	PWY-6773	PMN	97	Downregulated in T compared with TL	-0.46277	-1.67664	0	0.0701128
glutamate removal from folates	PWY-2161B	PMN	16	Downregulated in T compared with TL	-0.667952	-1.63831	0.0104167	0.0861515

## Sheet: Supplemental Table 4
Supplemental Table 4. Differentially expressed genes (DEGs) between TL and both W and T.
Gene ID	Reference Accession ID	Description	log2(TL/W)	log2(TL/T)
MSTRG.18327	Cs7g13230	protein NIM1-INTERACTING 2	10.217	10.0924
MSTRG.15671	orange1.1t01447	putative inclusion body protein	9.68956	9.13437
MSTRG.22132	---NA---	putative nucleotidyltransferase, Ribonuclease H	9.50073	3.27499
MSTRG.19707	Cs5g28370	uncharacterized protein LOC18034722	8.96678	7.22074
MSTRG.16734	Cg6g019610	cytokinin hydroxylase	8.16605	1.6574
MSTRG.9303	Ciclev10029889m	receptor-like protein 12	8.05455	2.86345
MSTRG.22990	Cs9g15150	expansin-B15-like	7.93447	5.98924
MSTRG.12447	---NA---	cytochrome P450 CYP72A219-like	7.7114	2.06254
MSTRG.24043	Cs1g26280	senescence-associated protein	7.69355	7.56942
MSTRG.23390	Cs4g12560	F-box/kelch-repeat protein At3g06240-like	7.53737	3.05151
MSTRG.2980	Cs2g27820	zingipain-2 isoform X1	7.32271	7.40194
MSTRG.24614	Cs3g20800	alcohol dehydrogenase	7.00531	2.75145
MSTRG.15879	Ciclev10012583m	abscisic acid receptor PYL4-like	6.96744	1.59783
MSTRG.3757	---NA---	MDIS1-interacting receptor like kinase 2-like	6.79502	5.05998
MSTRG.2982	Cs2g27820	zingipain-2 isoform X1	6.49159	7.43056
MSTRG.15826	Cs7g16880	cysteine-rich repeat secretory protein 55	6.34953	6.22636
Cg2g000140	Cs9g03460	expansin-A15-like	6.26461	4.55135
MSTRG.22927	orange1.1t05099	zingipain-2 isoform X1	6.2235	4.73687
MSTRG.6813	orange1.1t04173	berberine bridge enzyme-like 18	6.17789	6.05492
MSTRG.17297	Cs7g30500	abscisic acid receptor PYL4	6.15663	3.62454
MSTRG.2415	---NA---	---NA---	6.09275	5.9699
MSTRG.4377	Cg2g023790	receptor-like protein EIX2	6.07539	5.95257
MSTRG.3730	---NA---	---NA---	5.81583	6.68852
MSTRG.4113	orange1.1t05314	zingipain-1-like isoform X2	5.70206	4.8136
MSTRG.20616	Cs8g16190	hypothetical protein CICLE_v10029727mg	5.65719	5.53503
MSTRG.5643	Cs2g10150	berberine bridge enzyme-like 18	5.6203	4.08172
MSTRG.12730	Ciclev10003524m	non-specific lipid-transfer protein 1-like	5.61388	4.60338
MSTRG.8608	Cs3g25780	cytochrome P450 83B1	5.48934	6.07965
MSTRG.11802	Ciclev10022825m	14 kDa proline-rich protein DC2.15-like	5.38808	3.91879
MSTRG.1077	Cs1g16630	protein SENESCENCE-ASSOCIATED GENE 21, mitochondrial-like	5.38184	5.92973
MSTRG.7962	---NA---	---NA---	5.32855	5.20701
MSTRG.20235	orange1.1t03845	probable leucine-rich repeat receptor-like protein kinase At1g35710	5.03746	4.13964
Cg5g021710	Ciclev10023345m	ethylene-responsive transcription factor ERF020	5.00063	4.87993
MSTRG.5640	Cs2g10140	berberine bridge enzyme-like 18	4.99612	4.8778
MSTRG.20228	Cg8g012640	probable leucine-rich repeat receptor-like protein kinase At1g35710	4.88011	3.4508
MSTRG.23391	Cs4g12570	LOB domain-containing protein 4-like	4.73217	2.3079
MSTRG.13097	---NA---	---NA---	4.67466	2.47743
MSTRG.5183	Cs2g16870	MLP-like protein 31	4.66824	3.5083
MSTRG.1303	Cs1g13460	probable disease resistance protein At5g63020	4.64376	2.66064
MSTRG.6550	orange1.1t01951	berberine bridge enzyme-like 18	4.58197	3.31565
MSTRG.23765	orange1.1t04289	TMV resistance protein N-like isoform X1	4.57482	2.40942
MSTRG.21541	Cs9g06720	Copper amine oxidase	4.551	3.89407
MSTRG.5392	Ciclev10017433m	Protein DETOXIFICATION like	4.53638	1.50083
MSTRG.9362	Cs3g03350	putative DNA binding protein	4.46394	4.62333
MSTRG.23660	Cs7g26470	PLAC8 family protein	4.39997	4.48058
MSTRG.3756	orange1.1t03964	MDIS1-interacting receptor like kinase 2	4.36496	3.25318
MSTRG.329	Cs1g24440	salicylate carboxymethyltransferase-like	4.34595	4.447
Cg6g005390	orange1.1t03061	diacylglycerol kinase theta-like	4.28156	5.97001
MSTRG.7844	Cs3g17970	alcohol dehydrogenase-like 2	4.20885	3.79091
MSTRG.8186	Cs3g21230	vacuolar iron transporter homolog 1-like	4.08791	2.54439
MSTRG.23814	orange1.1t03998	geraniol 8-hydroxylase-like	4.03817	1.24863
MSTRG.21453	---NA---	---NA---	4.00865	3.03964
MSTRG.6374	---NA---	hypothetical protein CUMW_282210	3.99869	2.53393
MSTRG.3758	orange1.1t03965	MDIS1-interacting receptor like kinase 2	3.99336	2.74265
MSTRG.13087	Ciclev10024212m	disease resistance-like protein DSC1	3.99123	2.82696
MSTRG.18798	Ciclev10033448m	hypothetical protein CICLE_v10033448mg	3.94962	3.0478
MSTRG.20379	---NA---	hypothetical protein CICLE_v10030320mg, partial	3.93441	2.41968
MSTRG.9834	---NA---	non-specific lipid-transfer protein A-like	3.89342	4.23101
MSTRG.5352	Cs2g13310	rust resistance kinase Lr10	3.88185	3.41221
MSTRG.23531	---NA---	---NA---	3.86494	3.20884
MSTRG.4155	Cs1g06780	ABC transporter G family member 9	3.85513	5.45229
MSTRG.22105	Cs9g11000	chromosome transmission fidelity protein 18 homolog	3.82356	2.06231
MSTRG.3761	Ciclev10024208m	MDIS1-interacting receptor like kinase 2	3.81816	2.654
MSTRG.12223	---NA---	---NA---	3.81762	4.31274
MSTRG.8768	Cs3g27320	probable serine/threonine-protein kinase PIX13	3.81425	4.05008
MSTRG.11410	Cs5g04690	NAC domain-containing protein 7-like	3.75747	3.30981
MSTRG.19808	Cs8g07390	AAA-ATPase At3g50940-like	3.7274	3.4715
MSTRG.23313	Cs9g18870	UDPGT domain-containing protein	3.69899	4.32461
Cg9g001400	Ciclev10004586m	DELLA protein RGL1-like	3.69465	2.10939
MSTRG.9695	Cs4g14160	uncharacterized protein LOC102609563	3.69358	3.83321
MSTRG.9278	orange1.1t03802	protein EDS1	3.68728	2.85414
MSTRG.17875	orange1.1t03079	probable LRR receptor-like serine/threonine-protein kinase At3g47570	3.68173	2.18199
MSTRG.19347	Cs8g02840	protein NUCLEAR FUSION DEFECTIVE 4-like	3.65448	3.2856
MSTRG.4649	Cs2g18290	UDP-glycosyltransferase 74E2	3.62293	3.75695
MSTRG.21458	Cs9g05830	Caltractin like	3.62052	2.25982
MSTRG.7941	Cs3g18770	hypothetical protein CICLE_v10003034mg	3.61878	4.86412
MSTRG.14412	orange1.1t01736	protein NIM1-INTERACTING 1-like	3.59128	5.80672
MSTRG.1116	Cs1g16020	transmembrane protein	3.56761	4.43725
MSTRG.2744	Ciclev10018328m	receptor-like protein 9DC3	3.56446	2.31643
MSTRG.1423	---NA---	hypothetical protein CUMW_285830	3.50229	3.54989
MSTRG.4064	Cs2g19490	receptor-like protein 9DC3	3.47746	3.40539
MSTRG.6737	---NA---	---NA---	3.46883	3.3283
MSTRG.11577	Cs5g06500	protein SIEVE ELEMENT OCCLUSION B-like	3.4383	1.51143
MSTRG.3083	orange1.1t01888	Myb/SANT-like domain containing protein	3.38871	6.2241
MSTRG.10052	Cs4g09140	ABC transporter C family member 3-like	3.38038	2.05765
MSTRG.10839	---NA---	hypothetical protein CISIN_1g044206mg, partial	3.31579	2.39897
MSTRG.22593	orange1.1t00647	glucan endo-1,3-beta-glucosidase	3.25659	3.7539
MSTRG.14632	orange1.1t00451	DUF1191 domain-containing protein	3.24419	2.93868
MSTRG.19145	Cg7g023640	hypothetical protein CUMW_026230	3.23883	4.51207
MSTRG.18729	Cs7g09040	high affinity nitrate transporter 2.5	3.23752	1.68273
MSTRG.18001	Cs7g19870	transcription factor bHLH137-like	3.19852	1.32308
MSTRG.1672	Cs1g11710	receptor-like protein 15 isoform X6	3.19638	2.30311
MSTRG.20088	---NA---	protein WVD2-like 2	3.19632	1.21272
MSTRG.22865	---NA---	---NA---	3.17128	3.77207
MSTRG.13084	---NA---	TMV resistance protein N-like	3.16692	2.85388
MSTRG.5760	Cs2g07920	15.4 kDa class V heat shock protein	3.16678	1.13564
MSTRG.10024	Cs4g09450	F-box/kelch-repeat protein At3g23880-like	3.16182	1.79974
MSTRG.1361	Cs1g14150	probable LRR receptor-like serine/threonine-protein kinase At3g47570	3.14293	1.51855
MSTRG.13061	Cs5g18630	uncharacterized protein LOC110763459	3.13987	3.77264
MSTRG.21452	Cs9g05820	uncharacterized protein LOC102613415	3.13624	2.4336
MSTRG.21760	---NA---	---NA---	3.1283	4.01765
MSTRG.6789	Cs3g06230	receptor-like protein 12	3.12449	1.68317
Cg5g024300	Cs5g23750	uncharacterized oxidoreductase At1g06690, chloroplastic isoform X2	3.12423	1.97701
MSTRG.13634	---NA---	---NA---	3.08014	2.75248
MSTRG.21783	Cs9g10480	myb-related protein Myb4	3.07317	2.48553
MSTRG.105	Cs1g25710	myb-related protein 308-like	3.07142	2.64146
MSTRG.10080	Cs4g08710	hypothetical protein CICLE_v10010061mg	3.06641	5.58382
MSTRG.21581	Cs9g07210	60S ribosomal protein L19-2	3.05673	2.92704
MSTRG.9721	Cs1g07240	disease resistance protein At4g27190-like	3.02078	2.15653
MSTRG.8498	Cs3g24760	transcription factor TBF1-like	3.00274	1.65294
MSTRG.22038	---NA---	---NA---	2.99945	2.99516
MSTRG.21260	Cs9g03785	probable protein phosphatase 2C 41	2.99337	1.248
MSTRG.3202	Cs2g14960	heavy metal-associated isoprenylated plant protein 35	2.98784	3.2409
MSTRG.23788	---NA---	disease resistance-like protein CSA1 isoform X2	2.98072	2.3823
MSTRG.13191	orange1.1t04507	anthranilate N-methyltransferase-like	2.97363	1.15333
MSTRG.5806	Cs2g07410	cysteine-rich repeat secretory protein 38-like	2.95819	2.15901
MSTRG.22926	orange1.1t05099	zingipain-2 isoform X1	2.95418	5.45785
MSTRG.13784	Cs5g27570	cytochrome P450 82G1-like	2.92388	4.91108
MSTRG.16720	Cs6g18420	LEAF RUST 10 DISEASE-RESISTANCE LOCUS RECEPTOR-LIKE PROTEIN KINASE-like 2.1	2.91497	2.32222
MSTRG.5227	Cs2g13360	rust resistance kinase Lr10	2.88365	2.83702
MSTRG.23753	---NA---	disease resistance protein RPS6	2.8589	2.42682
MSTRG.4264	Cs4g11730	G-type lectin S-receptor-like serine/threonine-protein kinase At4g27290 isoform X1	2.83422	3.97418
MSTRG.19713	Cs5g28300	calmodulin-like protein 1	2.82021	2.134
MSTRG.1865	Cs2g08850	copper transport protein ATX1-like	2.81563	1.87486
MSTRG.21849	Cs9g09430	protein NRT1/ PTR FAMILY 5.2-like	2.74849	3.97973
MSTRG.8391	Cs3g23530	abscisic acid 8'-hydroxylase 4-like	2.72705	1.34215
MSTRG.5361	---NA---	---NA---	2.72067	2.99181
MSTRG.23819	orange1.1t04004	balbiani ring protein 1-like	2.7107	3.71638
MSTRG.8533	Cs3g24940	U-box domain-containing protein 5-like isoform X1	2.69698	1.47073
MSTRG.15119	Cs6g02450	auxin efflux carrier component 5	2.696	2.01599
MSTRG.15534	Cs7g22530	uncharacterized protein LOC112097210	2.68114	1.49865
MSTRG.7321	Cs3g09720	ubiquinol oxidase 2, mitochondrial-like	2.66634	2.99035
MSTRG.23167	---NA---	---NA---	2.65714	1.89563
Cg7g009200	orange1.1t03106	probable LRR receptor-like serine/threonine-protein kinase At3g47570	2.63325	3.05593
MSTRG.11129	Ciclev10022942m	uncharacterized protein LOC18047334	2.62705	1.83849
MSTRG.1250	Cs1g14530	probable sulfate transporter 3.4	2.59437	1.65635
MSTRG.14723	Ciclev10023508m	gibberellin 20-oxidase-like protein	2.58545	3.94221
MSTRG.5793	Cs2g07460	cysteine-rich receptor-like protein kinase 19 isoform X1	2.57687	2.18504
MSTRG.11391	orange1.1t03965	MDIS1-interacting receptor like kinase 2	2.57474	2.64844
MSTRG.22131	---NA---	LOW QUALITY PROTEIN: uncharacterized protein LOC107177719	2.55983	1.21557
MSTRG.19041	Cs7g02670	annexin D4	2.54903	4.69526
MSTRG.21241	---NA---	putative DNA binding protein	2.51975	9.20312
MSTRG.21234	Ciclev10006105m	major allergen Pru ar 1	2.51587	7.62262
MSTRG.4073	Cs2g19300	probable caffeine synthase 4	2.50274	2.75547
MSTRG.9737	Cs1g07330	metallothionein-like protein type 3	2.47903	2.87974
MSTRG.9365	---NA---	putative DNA binding protein	2.4776	2.78875
MSTRG.5677	---NA---	---NA---	2.4753	3.68971
MSTRG.10726	Cs4g03950	hypothetical protein CICLE_v10009783mg	2.44678	1.94576
MSTRG.7342	Cs9g03785	probable protein phosphatase 2C 41	2.43913	1.92093
MSTRG.12639	Cg5g018050	hypothetical protein CUMW_234250	2.43269	2.5003
MSTRG.582	Cs1g20580	probable mannitol dehydrogenase	2.43043	3.14914
MSTRG.8804	Cs3g27660	probable inorganic phosphate transporter 1-9	2.42532	1.87
MSTRG.9305	Cs2g26310	receptor-like protein 12	2.40486	3.89379
MSTRG.6725	Cs3g03920	coumarin 8-geranyltransferase 1b, chloroplastic	2.3831	3.20389
MSTRG.6790	Cs3g06230	receptor-like protein 12	2.36871	1.22306
MSTRG.11400	orange1.1t00635	glucan endo-1,3-beta-glucosidase	2.36538	2.01589
MSTRG.6767	orange1.1t05122	3-oxo-Delta(4,5)-steroid 5-beta-reductase	2.3214	1.02673
MSTRG.23498	Cs7g22920	NAC domain-containing protein 71	2.30137	1.40207
MSTRG.307	Cs1g24225	protein RADIALIS-like 4	2.29924	2.55155
MSTRG.21147	Cs9g02100	Calcium-binding EF-hand	2.29366	1.25203
MSTRG.17415	Cs7g29570	probable WRKY transcription factor 70	2.2761	1.00564
MSTRG.1357	Cs1g14180	probable LRR receptor-like serine/threonine-protein kinase At3g47570	2.26021	1.3001
MSTRG.17403	Cs7g29890	40S ribosomal protein S26-3-like	2.25055	2.633
MSTRG.932	---NA---	hypothetical protein CUMW_154850	2.24356	3.17895
MSTRG.10164	Cs3g04900	berberine bridge enzyme-like 18	2.23018	2.21458
MSTRG.24428	---NA---	---NA---	2.21656	2.02049
MSTRG.18155	Cs7g16900	dCTP pyrophosphatase 1-like	2.21608	2.0553
MSTRG.17818	orange1.1t04318	ankyrin-1-like isoform X1	2.21271	2.0113
MSTRG.21204	Cs9g02550	acetate/butyrate--CoA ligase AAE7, peroxisomal	2.20908	3.98023
MSTRG.5748	Cs2g07600	thiamine thiazole synthase 2, chloroplastic	2.1943	1.54201
MSTRG.5350	Cs2g13360	rust resistance kinase Lr10	2.19225	3.57332
MSTRG.22102	Cs9g10990	cellulose synthase-like protein D1	2.18837	3.79424
MSTRG.16911	Cs6g20280	ABC transporter B family member 15-like	2.1814	2.75422
Cg9g025010	Cs9g14550	wall-associated receptor kinase-like 2 isoform X2	2.1771	2.21335
MSTRG.13451	---NA---	---NA---	2.15715	1.57814
MSTRG.5225	Cs2g13360	rust resistance kinase Lr10	2.1505	2.86704
MSTRG.6032	Cs2g05180	glutamate receptor 2.7-like	2.14219	2.29686
MSTRG.5347	Cg2g035560	---NA---	2.13794	1.35499
MSTRG.20976	Cs8g20020	RNA-processing protein, HAT helix	2.13752	1.99979
MSTRG.1037	Cs4g16160	protein NRT1/ PTR FAMILY 1.1-like	2.12058	1.45447
MSTRG.18154	---NA---	---NA---	2.10196	2.38695
MSTRG.2132	Cs1g05240	G-type lectin S-receptor-like serine/threonine-protein kinase LECRK3	2.09	2.14403
MSTRG.1345	Cs1g14250	probable LRR receptor-like serine/threonine-protein kinase At3g47570	2.0732	1.73264
MSTRG.22061	Ciclev10006384m	hypothetical protein CICLE_v10006384mg	2.07157	1.89275
MSTRG.6791	Cs3g06300	receptor-like protein 12	2.04395	1.70564
MSTRG.3966	Cs2g20880	RmlC-like cupins superfamily protein	2.04075	1.18001
MSTRG.15915	Cs6g09530	protein LURP-one-related 10-like	2.03813	1.36373
MSTRG.1461	---NA---	hypothetical protein CICLE_v10024415mg, partial	2.03212	1.16452
MSTRG.1462	---NA---	hypothetical protein CICLE_v10024415mg, partial	2.02058	1.39088
MSTRG.7357	---NA---	---NA---	2.01751	1.9042
MSTRG.7934	Cs3g18650	sulfate transporter 1.3	2.0153	1.58261
MSTRG.23075	Cs9g14580	wall-associated receptor kinase-like 2	2.01427	1.90491
MSTRG.1343	Cs1g14800	probable LRR receptor-like serine/threonine-protein kinase At3g47570	2.0077	1.13736
MSTRG.4002	Cs2g20200	glycine-rich protein-like	2.00568	2.95324
MSTRG.22129	---NA---	---NA---	2.00443	1.10662
MSTRG.18825	Cs7g08140	protein PLASTID REDOX INSENSITIVE 2, chloroplastic	1.99608	1.48184
MSTRG.19258	Cs8g01860	NAC domain-containing protein 35-like	1.98951	2.26811
MSTRG.8054	Cs3g20070	amino acid permease 3	1.98814	3.82638
MSTRG.11726	Cs5g08140	G-type lectin S-receptor-like serine/threonine-protein kinase LECRK3	1.98776	1.24392
MSTRG.6780	Ciclev10003877m	receptor-like protein 12	1.98167	1.89673
MSTRG.6795	Ciclev10003877m	receptor-like protein 12	1.96866	2.04662
MSTRG.8877	---NA---	hypothetical protein CUMW_289860, partial	1.96424	1.41948
MSTRG.18063	---NA---	Chlorophyll A-B binding protein	1.93473	2.49619
MSTRG.11696	orange1.1t05168	uncharacterized protein LOC102616004	1.92786	3.91997
MSTRG.12317	Cs7g23820	very-long-chain enoyl-CoA reductase	1.92539	1.30146
MSTRG.24373	Cs1g14180	probable LRR receptor-like serine/threonine-protein kinase At3g47570	1.91576	1.06219
MSTRG.5348	Cs2g13280	rust resistance kinase Lr10-like	1.90059	2.75425
MSTRG.14444	orange1.1t01769	ABC transporter B family member 11-like	1.88827	1.58679
MSTRG.12146	orange1.1t05182	uncharacterized protein LOC112098249	1.88331	3.33533
MSTRG.6482	orange1.1t01909	ent-kaurene oxidase, chloroplastic-like	1.87318	3.09279
MSTRG.10553	Cs4g05910	ankyrin repeat-containing protein BDA1-like	1.8623	1.63558
MSTRG.19562	Cs8g05490	probable receptor-like protein kinase At1g49730 isoform X1	1.83732	1.18715
Cg9g011760	Cs9g10970	probable leucine-rich repeat receptor-like protein kinase At1g35710	1.81121	5.94709
MSTRG.897	Cs3g06490	probable disease resistance protein At4g27220	1.79241	2.54239
MSTRG.15514	Cs6g07060	dynein light chain LC6, flagellar outer arm-like	1.78415	2.51993
MSTRG.1576	Cs1g12050	probable disease resistance protein At5g63020	1.76884	3.02049
MSTRG.21733	Cs9g08760	cellulose synthase-like protein E6 isoform X2	1.76193	1.22789
MSTRG.3281	Cs2g14140	CASP-like protein 1F2	1.76039	1.58518
MSTRG.19702	Cs5g28410	non-symbiotic hemoglobin 1-like	1.7449	1.93973
MSTRG.8480	Cs3g24490	anthocyanidin 3-O-glucosyltransferase 5-like	1.73629	1.68001
MSTRG.5209	orange1.1t03611	protein DETOXIFICATION 12-like	1.72954	2.69221
MSTRG.7700	Cs3g16200	serine carboxypeptidase-like 17 isoform X3	1.72594	2.39204
MSTRG.7913	---NA---	---NA---	1.72251	5.46076
MSTRG.5721	Cs2g08180	hypothetical protein CISIN_1g033212mg	1.71896	1.25388
MSTRG.21787	Cs9g10450	probable glutathione S-transferase	1.71766	1.28455
MSTRG.21788	Cs9g10440	probable glutathione S-transferase	1.71057	3.10558
MSTRG.22175	---NA---	pectinesterase inhibitor 10-like	1.69478	1.67605
MSTRG.15851	Cs6g08880	receptor-like protein 12	1.69461	2.55945
MSTRG.6483	orange1.1t01909	ent-kaurene oxidase, chloroplastic-like	1.68371	3.53022
MSTRG.20521	---NA---	receptor-like serine/threonine-protein kinase SD1-6	1.67579	7.1835
MSTRG.17279	Cs7g30580	cytosolic endo-beta-N-acetylglucosaminidase 1	1.67521	2.20569
MSTRG.24510	---NA---	---NA---	1.66391	2.33916
MSTRG.14830	orange1.1t00240	uncharacterized protein LOC102627225	1.66307	1.58789
MSTRG.24386	---NA---	photosystem I assembly protein ycf3 (chloroplast)	1.65904	1.30858
MSTRG.7082	Cs1g16190	thioredoxin-like protein CITRX, chloroplastic	1.65211	1.38287
MSTRG.20939	Cs8g19520	17.3 kDa class I heat shock protein-like	1.64536	1.13443
MSTRG.12629	Cs5g15880	probable BOI-related E3 ubiquitin-protein ligase 3	1.6444	1.19942
MSTRG.20013	Ciclev10030137m	lecithin retinol acyltransferase-like	1.61705	2.52261
CgUng017250	orange1.1t04817	ribosomal protein L14 (chloroplast)	1.61319	1.55399
MSTRG.23795	Cs8g09720	geraniol 8-hydroxylase	1.59439	1.32383
MSTRG.15748	Cs7g15790	probable glutathione S-transferase	1.57691	2.00704
MSTRG.17123	Cs7g32480	probable dual-specificity RNA methyltransferase RlmN	1.56934	1.20391
MSTRG.15053	Cs6g03280	calreticulin-3-like isoform X2	1.56149	2.45838
MSTRG.3914	orange1.1t05133	probable WRKY transcription factor 31	1.55991	1.35678
MSTRG.23017	Cs9g14720	receptor-like protein EIX2	1.55358	2.67109
MSTRG.3427	orange1.1t01117	UDP-glycosyltransferase 73C3-like	1.54549	2.87131
MSTRG.15505	Ciclev10013584m	putative receptor protein kinase ZmPK1	1.5265	1.08116
MSTRG.8490	Cs3g24450	NAC transcription factor 29 isoform X1	1.51924	1.28677
MSTRG.9908	---NA---	hypothetical protein CISIN_1g033704mg	1.51469	1.15428
MSTRG.13633	orange1.1t05171	hypothetical protein CUMW_231730	1.49814	1.55923
MSTRG.24323	---NA---	PREDICTED: uncharacterized protein LOC109122065, partial	1.49648	1.48333
MSTRG.13417	---NA---	---NA---	1.49249	1.99962
MSTRG.22272	Cs1g18950	uncharacterized protein LOC102630792	1.48791	2.92439
MSTRG.21211	Cs9g03610	major allergen Pru ar 1-like	1.47827	7.72344
MSTRG.2061	Cs1g09220	probable LRR receptor-like serine/threonine-protein kinase At3g47570 isoform X1	1.4691	8.76645
MSTRG.4301	Cs4g12090	(-)-germacrene D synthase-like	1.41455	1.14408
MSTRG.21069	Cs8g21060	Capsid p24	1.40604	1.1915
MSTRG.10851	orange1.1t01279	protein PLASTID TRANSCRIPTIONALLY ACTIVE 7 isoform X1	1.39427	1.14615
MSTRG.4278	Cs4g11830	G-type lectin S-receptor-like serine/threonine-protein kinase At4g27290 isoform X1	1.38121	1.40885
MSTRG.23105	Cs9g15880	chloride conductance regulatory protein ICln	1.37679	2.52454
MSTRG.16907	Cs6g20270	ABC transporter B family member 15-like	1.37627	1.20736
MSTRG.12246	Cs6g01870	receptor kinase-like protein Xa21	1.35441	1.40854
MSTRG.8720	---NA---	---NA---	1.35223	1.52118
MSTRG.17458	Cs7g29120	glutamic acid-rich protein-like	1.34881	3.42441
MSTRG.1862	Cs2g08750	probable LRR receptor-like serine/threonine-protein kinase At3g47570	1.33967	2.77681
MSTRG.1051	Cs1g16830	dormancy-associated protein homolog 4 isoform X1	1.32914	2.41203
MSTRG.12643	orange1.1t05206	hypothetical protein CUMW_167050, partial	1.28968	1.1598
MSTRG.20790	Cs8g18000	uncharacterized protein LOC18033834	1.26927	1.12184
MSTRG.22173	Cs7g25060	proline-rich receptor-like protein kinase PERK10	1.26617	1.2707
MSTRG.7364	Cs3g10190	uncharacterized protein LOC102624475 isoform X2	1.26516	2.032
MSTRG.23824	---NA---	---NA---	1.24371	3.31643
MSTRG.1371	---NA---	hypothetical protein CUMW_262540	1.24277	1.44887
MSTRG.22909	Cs9g13920	ras-related protein RABA4d	1.23384	1.26178
MSTRG.4029	Cs2g19790	scarecrow-like transcription factor PAT1	1.21544	1.20994
MSTRG.1030	---NA---	---NA---	1.21286	1.73588
MSTRG.11771	Cs5g08760	protein NUCLEAR FUSION DEFECTIVE 6, chloroplastic/mitochondrial isoform X1	1.20735	1.02945
MSTRG.22171	orange1.1t05086	uncharacterized protein LOC112098249	1.19715	1.23684
MSTRG.23296	Cs9g19140	DUF21 domain-containing protein At5g52790	1.1935	2.24324
MSTRG.1321	Cs1g13700	pleiotropic drug resistance protein 1-like	1.17731	2.07065
MSTRG.6831	---NA---	putative disease resistance protein RGA1	1.17476	1.37565
MSTRG.8638	Cs3g26260	endoplasmin homolog	1.16351	1.28618
MSTRG.22422	orange1.1t02471	RPM1-interacting protein 4	1.14555	2.0788
MSTRG.3317	Cs2g25510	uncharacterized protein LOC18052990	1.0936	1.07858
MSTRG.7704	Cs3g16220	serine carboxypeptidase-like 17 isoform X3	1.08813	1.14487
MSTRG.22382	Cs9g11700	glycine-rich RNA-binding protein 2, mitochondrial-like	1.07925	1.57511
MSTRG.13174	Cs8g10710	F3H9.20 protein	1.06729	1.25198
MSTRG.1617	Cs8g10050	universal stress protein PHOS34	1.05283	1.14014
MSTRG.15659	orange1.1t01459	chaperonin CPN60-2, mitochondrial	1.04656	1.67437
MSTRG.1052	Cs1g16820	dnaJ homolog subfamily B member 6 isoform X2	1.03296	1.00378
MSTRG.21078	Ciclev10006547m	1,4-dihydroxy-2-naphthoyl-CoA thioesterase 1	1.03025	1.03058
MSTRG.14334	Cs5g33890	dnaJ protein ERDJ3B	1.02279	1.11516
MSTRG.15074	---NA---	uncharacterized protein LOC102609225 isoform X1	1.02187	1.49551
MSTRG.15511	Cs6g07040	protein RETICULATA, chloroplastic	1.00524	1.21081
MSTRG.13030	orange1.1t02388	crocetin glucosyltransferase, chloroplastic-like	-1.01352	-1.24577
MSTRG.2321	Cs1g02280	Ubiquitin-activating enzyme like	-1.01403	-1.92002
MSTRG.7851	Cs3g18030	phospho-2-dehydro-3-deoxyheptonate aldolase 1, chloroplastic-like	-1.02216	-1.1868
MSTRG.14502	orange1.1t00573	NDR1/HIN1-like protein 12	-1.02548	-1.51667
MSTRG.9677	Cs4g14610	muscle M-line assembly protein unc-89-like	-1.02594	-1.06775
MSTRG.9044	Cs7g05590	golgin subfamily A member 6-like protein 1	-1.03507	-1.57835
MSTRG.5088	Cs3g15040	histidine kinase CKI1-like	-1.04145	-1.33712
MSTRG.3209	Cs2g14830	syntaxin-22-like	-1.04385	-1.08002
MSTRG.236	Cs1g23610	probable galacturonosyltransferase-like 1	-1.04843	-3.15654
MSTRG.1320	Cs1g13710	pleiotropic drug resistance protein 1-like	-1.04975	-1.65825
MSTRG.17657	Cs7g25680	GATA transcription factor 8-like	-1.05143	-1.56867
MSTRG.8319	Cs3g22870	protein NRT1/ PTR FAMILY 5.10-like	-1.05311	-1.61792
MSTRG.3767	orange1.1t02122	formin-like protein 2	-1.06313	-1.7237
MSTRG.21030	Cs8g20580	inactive receptor-like serine/threonine-protein kinase At2g40270	-1.07735	-2.78289
MSTRG.13370	Cs7g17060	mitogen-activated protein kinase 20	-1.09374	-1.43061
MSTRG.4197	Cs1g06320	cyclic nucleotide-gated ion channel 4	-1.10879	-1.40847
MSTRG.22146	orange1.1t03296	receptor like protein kinase S.2	-1.11472	-1.54983
MSTRG.23299	Cs9g19130	DNA-directed primase/polymerase protein isoform X1	-1.11529	-1.05799
MSTRG.16293	orange1.1t02914	glycerol-3-phosphate dehydrogenase [NAD(+)] GPDHC1, cytosolic	-1.11647	-2.4402
MSTRG.9220	Cs4g19310	homeobox-leucine zipper protein ATHB-8	-1.12012	-1.20057
MSTRG.22112	orange1.1t02448	(3S,6E)-nerolidol synthase 1-like	-1.12228	-1.47259
MSTRG.21283	Cs9g04030	RING-H2 finger protein ATL2	-1.12912	-1.0335
MSTRG.15527	Cs6g07200	uncharacterized protein LOC18038322 isoform X1	-1.13326	-1.20033
MSTRG.4070	Cs2g19350	fasciclin-like arabinogalactan protein 2	-1.14173	-2.57574
MSTRG.16196	Cs6g13110	probable leucine-rich repeat receptor-like protein kinase At5g49770	-1.16365	-2.94723
MSTRG.21198	Cs9g02470	dihydrolipoyl dehydrogenase 2, chloroplastic-like	-1.1758	-1.41912
MSTRG.12008	orange1.1t04715	formin-like protein 20	-1.17813	-1.71427
MSTRG.7712	Cg3g013140.2	squalene monooxygenase-like	-1.18046	-1.6876
MSTRG.11077	Cs5g01450	transcription factor MYC2-like	-1.18474	-1.09159
MSTRG.22700	Cs8g12070	heparan-alpha-glucosaminide N-acetyltransferase isoform X1	-1.18872	-1.21373
MSTRG.11345	Cs5g04290	homeobox-leucine zipper protein HAT5	-1.18982	-1.07367
MSTRG.13476	orange1.1t03682	inositol transporter 1 isoform X1	-1.2008	-1.29334
MSTRG.6741	Cs3g06370	stearoyl-[acyl-carrier-protein] 9-desaturase, chloroplastic-like	-1.21107	-1.23856
MSTRG.15797	Cs7g16520	probable glucan endo-1,3-beta-glucosidase A6	-1.22078	-2.21549
MSTRG.19012	Cs7g03050	UDP-glucose 6-dehydrogenase 3	-1.22394	-1.43011
MSTRG.7659	Cs3g12230	bifunctional 3-dehydroquinate dehydratase/shikimate dehydrogenase, chloroplastic-like	-1.23021	-2.67452
MSTRG.19023	Cs7g02800	protein LAX PANICLE 2 isoform X1	-1.23038	-1.4309
MSTRG.4513	orange1.1t02788	cytochrome P450 71A1-like	-1.23093	-2.05869
MSTRG.646	Cs1g20130	protein DETOXIFICATION 27-like	-1.23094	-1.06443
MSTRG.15561	Cs6g07540	neutral ceramidase 2	-1.23115	-1.77291
MSTRG.22482	orange1.1t04880	DNA-directed RNA polymerase V subunit 5C	-1.23588	-1.08628
MSTRG.7790	Cs3g17190	uncharacterized protein LOC102617655	-1.24174	-1.4319
MSTRG.1698	---NA---	putative ribonuclease H-like domain-containing protein	-1.24659	-1.01915
MSTRG.18331	Cs7g13080	aluminum-activated malate transporter 4	-1.24846	-1.68417
MSTRG.11	Cs1g26750	plant intracellular Ras-group-related LRR protein 4-like	-1.25729	-1.04882
MSTRG.12263	Cs6g02200	probable receptor-like protein kinase At5g18500	-1.26667	-3.1999
MSTRG.15226	Cs6g04640	protein CASP	-1.2682	-1.36606
MSTRG.24048	Cs5g21830	probable 3-beta-hydroxysteroid-Delta(8),Delta(7)-isomerase	-1.27131	-1.10394
MSTRG.5484	Cs2g11950	galactan beta-1,4-galactosyltransferase GALS3	-1.28229	-1.79064
MSTRG.4830	Cs2g17260	cysteine-rich repeat secretory protein 12	-1.2868	-1.41932
MSTRG.7738	Cs3g16600	tubulin alpha chain	-1.28788	-3.61704
MSTRG.4595	orange1.1t01321	cytochrome P450 71A1-like	-1.29535	-2.64369
MSTRG.10568	Cs4g05630	leucine-rich repeat extensin-like protein 5	-1.29888	-1.31697
MSTRG.22892	Cs9g14120	hypothetical protein CISIN_1g033872mg	-1.30004	-1.21074
MSTRG.2902	Cs2g28910	inactive protein RESTRICTED TEV MOVEMENT 2-like	-1.33003	-1.87244
MSTRG.16231	Cs6g13410	fasciclin-like arabinogalactan protein 17	-1.33343	-2.3846
MSTRG.9874	orange1.1t00037	alpha-dioxygenase 2	-1.34545	-1.52811
MSTRG.8506	Cs3g24630	glutamic acid-rich protein isoform X1	-1.35551	-1.05134
MSTRG.18821	Cs7g08180	cyclin-D1-1	-1.3588	-2.54736
MSTRG.18836	Cs7g07990	metalloendoproteinase 2-MMP	-1.36264	-1.32818
MSTRG.16990	Cs6g21110	ABC transporter B family member 19	-1.3684	-2.82607
MSTRG.11599	Cs5g06720	GDSL esterase/lipase At3g48460	-1.3962	-2.08979
MSTRG.19004	---NA---	hypothetical protein CUMW_024390	-1.40206	-1.75005
MSTRG.14923	Cs1g03300	ethylene-responsive transcription factor 13	-1.40928	-1.35497
MSTRG.3245	Cs2g14570	ethylene-responsive transcription factor ERF113-like	-1.4135	-1.61557
MSTRG.13206	Cs5g17710	immune-associated nucleotide-binding protein 9	-1.42386	-1.90348
MSTRG.11931	Cs5g10430	RHOMBOID-like protein 2	-1.42686	-1.17183
MSTRG.4666	Cs2g18470	disease resistance protein At4g27190	-1.43683	-1.67004
MSTRG.7901	Cs3g18380	uncharacterized protein LOC102611175 isoform X1	-1.45262	-1.56848
MSTRG.18149	Cs7g16990	trifunctional UDP-glucose 4,6-dehydratase/UDP-4-keto-6-deoxy-D-glucose 3,5-epimerase/UDP-4-keto-L-rhamnose-reductase RHM1-like	-1.4537	-3.03834
MSTRG.4540	orange1.1t02875	uncharacterized protein LOC102624004	-1.45608	-1.23515
MSTRG.10992	Cs4g01450	CBL-interacting serine/threonine-protein kinase 6	-1.45681	-2.28829
MSTRG.23989	Cs8g20190	uncharacterized protein LOC102621148	-1.46213	-2.32891
MSTRG.5334	orange1.1t01506	glucomannan 4-beta-mannosyltransferase 9	-1.47765	-1.90908
MSTRG.4201	Cs1g06300	DUF1223 domain-containing protein	-1.48147	-1.54096
MSTRG.19355	Cs8g02920	chaperone protein dnaJ 11, chloroplastic-like	-1.48759	-3.29798
MSTRG.16898	Cs6g20120		-1.48832	-1.70212
MSTRG.18027	Cs7g19580	malonyl-CoA:anthocyanidin 5-O-glucoside-6''-O-malonyltransferase	-1.49789	-1.70163
MSTRG.19541	Cs8g05240	LRR domain containing protein	-1.5024	-1.249
MSTRG.4225	Cs1g06010	calcium-binding protein PBP1	-1.50927	-1.6012
MSTRG.4110	Cs2g18980	protein transport protein SFT2-like	-1.50935	-1.25936
MSTRG.15535	Cs6g07280	TIP41-like protein	-1.50936	-1.03878
MSTRG.12192	Cs1g10500	cytochrome P450 71A1-like	-1.51392	-2.2122
MSTRG.21226	Cs9g02710		-1.52035	-3.89407
MSTRG.18040	Cs7g19440	Stress up-regulated Nod 19	-1.52199	-1.25567
MSTRG.18791	Cs7g08350	RING-H2 finger protein ATL47	-1.52623	-1.0761
MSTRG.16451	Cs6g15420	trihelix transcription factor PTL	-1.55787	-2.07217
MSTRG.16309	Cs6g13710	receptor protein kinase TMK1	-1.56142	-1.24523
MSTRG.21540	Cs9g06680	thermospermine synthase ACAULIS5-like	-1.5746	-3.62665
MSTRG.15860	Cs6g08970	hypothetical protein CUMW_000430	-1.57782	-1.61286
MSTRG.8579	Cs3g25410	beta-galactosidase 5-like	-1.58526	-2.35692
MSTRG.22048	Cs8g11340	purple acid phosphatase 23	-1.58587	-1.52752
MSTRG.6099	Cs2g04420	uncharacterized protein LOC102624078 isoform X1	-1.58907	-1.58001
MSTRG.22571	orange1.1t00711	glycosyltransferase-like At2g41451	-1.59152	-1.57146
MSTRG.12184	Cs1g10530	coumarin 8-geranyltransferase 1b, chloroplastic	-1.5923	-2.35348
MSTRG.21960	orange1.1t03470	beta-amylase 1, chloroplastic-like	-1.59366	-1.46619
MSTRG.6241	Cs2g02810	aspartic proteinase	-1.59846	-1.70169
MSTRG.10695	Cs4g04300	calcium-transporting ATPase 8, plasma membrane-type isoform X1	-1.61107	-1.38702
MSTRG.360	Cs1g24730	beta-galactosidase 3	-1.61195	-3.44731
Cg1g025630	Cs1g05390	protein TONSOKU isoform X1	-1.61349	-1.44969
MSTRG.3810	Cs2g21960	DUF604 domain-containing protein	-1.62803	-1.33542
MSTRG.9751	Cs1g07510	early nodulin-like protein 2	-1.6335	-1.60449
MSTRG.16495	Cs6g15930	sucrose synthase 5-like	-1.63531	-2.05498
MSTRG.17037	Cs6g21560	phosphate transporter PHO1 homolog 9-like isoform X1	-1.63758	-2.03544
MSTRG.50	Cs1g26375	hypothetical protein CUMW_194070	-1.64333	-1.89466
MSTRG.6266	Cs2g02120	tonoplast dicarboxylate transporter	-1.65274	-1.25883
MSTRG.14314	Cs5g33590	kinesin-like protein KIN-14I isoform X2	-1.65891	-4.15922
MSTRG.9752	Cs1g07510	early nodulin-like protein 2	-1.69772	-1.55716
MSTRG.22435	orange1.1t04610	protein MEI2-like 4 isoform X1	-1.70216	-1.50609
MSTRG.14442	orange1.1t01784	charged multivesicular body protein 7	-1.71099	-1.52933
MSTRG.20553	Ciclev10029845m	cyclin-dependent protein kinase inhibitor SMR2	-1.71358	-1.27329
MSTRG.18414	Cs7g12440	hypothetical protein CICLE_v10033580mg	-1.7185	-1.02601
MSTRG.16350	Cs6g14100	B3 domain-containing protein At2g36080 isoform X2	-1.72948	-1.14818
MSTRG.4137	Cs1g06980	MLO-like protein 11	-1.73004	-1.50147
MSTRG.15178	Cs6g11720	Senescence regulator	-1.73536	-1.27871
MSTRG.11419	Cs5g04770	TORTIFOLIA1-like protein 3	-1.73681	-2.26994
MSTRG.12445	orange1.1t04730	cytochrome P450 CYP72A219-like	-1.75969	-2.22699
MSTRG.18669	Cs7g09680	hydrolase, hydrolyzing O-glycosyl compounds, putative	-1.76185	-1.1404
MSTRG.23577	---NA---	zinc finger BED domain-containing protein RICESLEEPER 2-like	-1.76317	-1.1855
MSTRG.14825	orange1.1t00245	LOB domain-containing protein 19	-1.77034	-1.95942
MSTRG.21464	Cs9g05940	mediator of RNA polymerase II transcription subunit 33A	-1.77203	-1.46187
MSTRG.4543	orange1.1t02867	AP2-like ethylene-responsive transcription factor At1g16060	-1.77811	-1.13122
MSTRG.62	Cs1g26190	ganglioside-induced differentiation-associated protein 2	-1.78621	-1.13966
MSTRG.6276	Cs7g11930	ribonuclease H	-1.78957	-1.33564
MSTRG.975	Cs3g02400	tpr and ankyrin repeat-containing protein 1	-1.79941	-1.57347
MSTRG.11048	Ciclev10023227m	uncharacterized protein LOC102622261	-1.80757	-3.49625
MSTRG.19229	Cs8g01290	cysteine protease XCP1	-1.81136	-4.30051
MSTRG.11895	Cs5g09800	probable LRR receptor-like serine/threonine-protein kinase At1g12460	-1.81328	-1.80129
MSTRG.13759	Cs5g27300	cation/calcium exchanger 2	-1.82768	-2.76946
MSTRG.10573	Cs4g05610	codeine O-demethylase-like	-1.83899	-1.22877
MSTRG.13709	Cs5g26850	DNA ligase 1	-1.86376	-1.32036
MSTRG.13786	Cs5g27620	ninja-family protein Os05g0558800	-1.86654	-1.16846
MSTRG.635	Cs1g20230	peroxidase P7-like	-1.87726	-3.20091
MSTRG.17144	Cs7g32300	proline transporter 1	-1.87948	-1.06989
MSTRG.3668	Cs2g22710	coumaroyl-CoA:anthocyanidin 3-O-glucoside-6''-O-coumaroyltransferase 1-like	-1.88948	-1.38787
MSTRG.20263	Ciclev10029587m	Gb:AAF02129.1, putative	-1.88974	-2.87235
MSTRG.2489	orange1.1t02108	phytoene synthase 2, chloroplastic	-1.89672	-1.65635
MSTRG.15208	Cs6g04580	L-type lectin-domain containing receptor kinase VIII.1	-1.91713	-3.44771
MSTRG.15574	Cs6g07800	laccase-4	-1.92068	-3.89163
MSTRG.7993	Cg3g016080	auxin transporter-like protein 3	-1.92145	-3.65424
MSTRG.15695	Cs7g15240	protein CDI	-1.9236	-1.11355
MSTRG.12647	orange1.1t02739	protein IQ-DOMAIN 1 isoform X1	-1.92653	-5.55527
MSTRG.1898	---NA---		-1.94546	-1.65583
MSTRG.15132	orange1.1t01050	cilia- and flagella-associated protein 251-like	-1.95093	-1.23306
MSTRG.21567	Cs9g07000	transcription repressor OFP12	-1.95162	-2.31976
MSTRG.19689	Cs8g06970	probable 1-acyl-sn-glycerol-3-phosphate acyltransferase 5	-1.96383	-2.94429
MSTRG.1671	Cs1g11740	uncharacterized protein LOC102625653	-1.96753	-1.22234
MSTRG.8922	---NA---	uncharacterized protein LOC110654766	-1.99592	-3.05474
MSTRG.7916	Cs8g06970	probable 1-acyl-sn-glycerol-3-phosphate acyltransferase 5	-1.9982	-2.01179
MSTRG.19265	Cs8g01880	expansin-like A2	-2.00514	-1.45685
MSTRG.17015	Cs6g21350	beta-1,3-galactosyltransferase GALT1-like	-2.00561	-1.76063
MSTRG.232	Cs1g23480	HTH-type transcriptional regulator protein ptxE	-2.01623	-1.95666
MSTRG.16756	Cs6g18880	uncharacterized protein LOC102621023 isoform X3	-2.02171	-5.25464
MSTRG.354	Cs1g24710	3-epi-6-deoxocathasterone 23-monooxygenase-like	-2.02304	-3.91365
MSTRG.23386	Cs9g17930	probable xyloglucan galactosyltransferase GT17	-2.02523	-3.61705
MSTRG.15149	Cs5g19990	O-acyltransferase WSD1	-2.03257	-2.6831
MSTRG.13498	Cs5g24420	probable methyltransferase PMT19	-2.0396	-4.29535
MSTRG.11374	Cs5g04410	LOB domain-containing protein 27	-2.04703	-1.21426
MSTRG.17258	Cs7g31080	phosphoinositide phospholipase C 2	-2.04938	-2.14374
MSTRG.3811	Cs2g21940	B-box domain protein 30	-2.05532	-1.16695
MSTRG.18195	---NA---		-2.06105	-2.47083
MSTRG.8636	Cs3g26240	thaumatin-like protein 1b	-2.06463	-2.52343
MSTRG.17118	Cs7g32180	rop guanine nucleotide exchange factor 5	-2.06702	-1.78344
MSTRG.3692	orange1.1t02388	crocetin glucosyltransferase, chloroplastic-like	-2.07419	-1.02955
MSTRG.6100	Ciclev10017829m	transcription repressor OFP5	-2.09231	-2.38252
MSTRG.3823	Cs2g21820	peroxidase 3	-2.10279	-2.43891
MSTRG.8190	Cs3g21490	protein SET DOMAIN GROUP 41	-2.12207	-1.49467
MSTRG.23998	Cs8g09070	proline-rich protein 4	-2.12693	-5.5703
MSTRG.20761	Cs8g17830	protein SODIUM POTASSIUM ROOT DEFECTIVE 2	-2.13616	-2.33075
MSTRG.696	Cs1g19540	peroxidase 47	-2.13652	-2.47224
MSTRG.15397	Cs6g06240	cyclin-dependent protein kinase inhibitor SMR10	-2.15154	-4.11281
MSTRG.16989	Cs6g21100	tubulin alpha chain	-2.15353	-3.10676
MSTRG.21281	Cs9g04080	epoxide hydrolase-2	-2.16253	-3.30221
MSTRG.5919	Cs2g06290	stem-specific protein TSJT1-like	-2.16488	-1.69233
MSTRG.12194	Cs1g10500	cytochrome P450 71A1-like	-2.16727	-1.93331
MSTRG.14311	Cs5g33730	GATA transcription factor 16-like	-2.17038	-1.51451
MSTRG.17945	orange1.1t02586	uncharacterized protein LOC102619374	-2.17249	-2.43742
MSTRG.5610	Cs2g10480	patatin-like protein 7	-2.17589	-2.40021
MSTRG.14772	orange1.1t00304	F-box protein PP2-A13-like	-2.18584	-2.00224
MSTRG.504	Cs1g21630	putative glycosyltransferase 7	-2.1861	-2.50859
MSTRG.21454	Cs9g05840	programmed cell death protein 4-like	-2.18946	-1.31513
MSTRG.23459	orange1.1t03246	C-type mannose receptor 2	-2.20432	-2.86359
MSTRG.1105	Cs1g16170	Triacylglycerol lipase, putative	-2.2066	-1.97998
MSTRG.2491	orange1.1t02108	phytoene synthase 2, chloroplastic	-2.21028	-2.16188
MSTRG.15544	Cs6g07420	PAR1 protein	-2.21309	-2.60849
MSTRG.21961	Ciclev10006351m	hypothetical protein CICLE_v10006351mg	-2.21396	-2.10344
MSTRG.15108	Cs6g02570	CRIB domain-containing protein RIC4	-2.21419	-4.18058
MSTRG.23999	Cs8g09070	proline-rich protein 4	-2.21876	-6.17258
MSTRG.20633	Cs8g16400	uncharacterized membrane protein At1g06890	-2.22069	-4.37475
MSTRG.12033	Cs5g11490	zinc finger protein ZAT4-like	-2.22955	-1.4051
MSTRG.249	Cs1g23800	vicilin-like seed storage protein At2g18540	-2.24432	-1.67852
MSTRG.3046	Cs2g27180	glucuronokinase 1-like	-2.24597	-1.92606
MSTRG.13416	Cs5g22910	probable fructokinase-4	-2.24666	-1.87213
MSTRG.10546	Cs4g05980	protein BIG GRAIN 1-like A	-2.25615	-1.99063
MSTRG.18614	Cs7g10200	putative ABC transporter C family member 15 isoform X1	-2.27981	-4.00543
MSTRG.10111	Cs4g08270	E3 ubiquitin-protein ligase At4g11680	-2.28562	-1.14451
MSTRG.19943	---NA---		-2.29117	-1.91111
Cg2g033080	Cs3g15690	peamaclein	-2.2936	-2.11662
MSTRG.1150	Cs1g15590	GATA transcription factor 12-like	-2.29809	-4.10834
MSTRG.21394	Cs9g04980	inactive beta-amylase 9	-2.30172	-1.38594
MSTRG.7292	Cs3g09900	Ribosome maturation factor rimM	-2.31652	-3.65221
MSTRG.23060	Cs8g12450	gamma-glutamyl peptidase 5-like	-2.33238	-1.06612
MSTRG.6330	Cs2g02180		-2.34676	-2.37475
MSTRG.7257	Cs3g08550	calcium-transporting ATPase 12, plasma membrane-type-like	-2.34844	-4.52068
MSTRG.10635	Cs4g04890	glucan endo-1,3-beta-glucosidase 6	-2.35051	-2.62771
MSTRG.6675	---NA---	putative DNA binding protein	-2.35292	-3.48467
MSTRG.619	Cs1g20430	protein NETWORKED 2D	-2.36016	-3.14137
MSTRG.19	Cs1g26700	protein PIN-LIKES 7	-2.36899	-3.01782
MSTRG.12213	Cs6g01620	Lamin tail domain-containing protein	-2.36901	-1.66884
MSTRG.10949	Cs4g01910	shikimate O-hydroxycinnamoyltransferase-like	-2.37013	-1.95024
Cg1g025620	orange1.1t01642	uncharacterized protein LOC102612656	-2.38605	-2.52411
MSTRG.14267	Cs5g33120	beta-glucosidase 11-like isoform X4	-2.38653	-1.01376
MSTRG.12104	Cs5g12220	COBRA-like protein 4	-2.38946	-3.87739
MSTRG.15452	Cs6g06860	amino acid transporter AVT1D	-2.39	-3.0294
MSTRG.10078	Cs4g08740	vegetative cell wall protein gp1	-2.39197	-2.55016
MSTRG.964	Cs3g02300	uncharacterized protein LOC102614511	-2.39524	-1.57483
MSTRG.1988	Cs1g08850	putative B3 domain-containing protein At5g58280	-2.39596	-2.40772
MSTRG.4658	Cs2g18530	cytochrome b561 and DOMON domain-containing protein At3g07570	-2.4106	-3.11107
MSTRG.12854	Cs5g17230	alpha-galactosidase-like isoform X2	-2.41172	-1.26429
MSTRG.8754	Cs3g27090	inactive purple acid phosphatase-like protein	-2.41876	-1.97837
MSTRG.151	Cs1g25100	NAC domain-containing protein 37-like	-2.42698	-3.6545
MSTRG.16183	Cs6g12870	vinorine synthase-like	-2.42981	-1.74017
MSTRG.8637	Cs3g26250	thaumatin-like protein 1b	-2.43387	-3.90099
MSTRG.10893	Cs4g02460	Histidine kinase 2	-2.45229	-4.60618
MSTRG.10865	orange1.1t01261	dof zinc finger protein DOF4.6-like	-2.46279	-1.65184
MSTRG.19136	Cs7g01750	uncharacterized protein LOC102617979 isoform X2	-2.48988	-1.62775
MSTRG.3293	Cs2g13910	glycerophosphodiester phosphodiesterase GDPD1, chloroplastic-like	-2.49306	-2.44602
MSTRG.19054	---NA---	dirigent protein 22-like	-2.49567	-5.46355
MSTRG.20746	Cs8g17630	Multicopper oxidase, type 1	-2.49627	-5.17971
MSTRG.21749	Cs9g10570	hypothetical protein CICLE_v10006057mg	-2.50967	-4.44395
MSTRG.18776	Cs7g08460	probable xyloglucan endotransglucosylase/hydrolase protein 33	-2.51307	-3.25618
MSTRG.19708	Cs5g28360	ZZ domain-containing protein/C1_2 domain-containing protein	-2.52912	-1.77625
MSTRG.7770	Cs3g16920	probable rhamnogalacturonate lyase B	-2.53259	-4.28952
MSTRG.17736	Cs7g21760	hypothetical protein CISIN_1g0443001mg, partial	-2.53991	-4.1933
MSTRG.21076	Cs9g01010	neurofilament heavy polypeptide	-2.54593	-2.23392
MSTRG.16460	Cs6g15560	glucomannan 4-beta-mannosyltransferase 9	-2.55708	-4.47822
MSTRG.17685	Cs7g24730	amino acid transporter AVT1C-like	-2.55829	-1.67638
MSTRG.2338	Cs1g01910	aspartic proteinase-like protein 1 isoform X1	-2.56356	-1.19589
MSTRG.16636	Cs6g17450	geranylgeranyl pyrophosphate synthase, chloroplastic-like	-2.56827	-2.11194
MSTRG.20610	Cs8g16130	hypothetical protein CISIN_1g037790mg	-2.57463	-4.71091
MSTRG.9302	Ciclev10002953m	hypothetical protein CICLE_v10002953mg	-2.57748	-2.97439
MSTRG.3210	Cs2g14880	uncharacterized protein LOC102611730	-2.5808	-3.47872
MSTRG.15192	Cg6g002120	fasciclin-like arabinogalactan protein 11	-2.59252	-4.91271
MSTRG.8553	Cs3g25130	uncharacterized protein LOC102620144	-2.59424	-2.76813
MSTRG.8396	Cs3g23600	UDP-glucuronate:xylan alpha-glucuronosyltransferase 2 isoform X1	-2.6142	-4.87414
MSTRG.11806	Ciclev10021633m	Poly(ADP-ribose) polymerase, catalytic domain containing protein	-2.63958	-2.70732
MSTRG.2961	---NA---		-2.64508	-1.58777
MSTRG.22660	Cs4g15810	indole-3-pyruvate monooxygenase YUC2	-2.64549	-3.75568
MSTRG.5193	Cs2g16740	probable sulfate transporter 3.3	-2.67175	-2.63892
MSTRG.8349	Cg3g020940	cyclin-D3-1-like isoform X1	-2.67601	-4.28036
MSTRG.23387	Cs9g17880	probable xyloglucan galactosyltransferase GT17	-2.68847	-4.37996
MSTRG.14627	Ciclev10021837m	NDR1/HIN1-like protein 6	-2.71171	-3.55346
MSTRG.5366	Cs2g24220	amino-acid permease BAT1 homolog isoform X2	-2.71345	-1.93774
MSTRG.22426	orange1.1t02448	(3S,6E)-nerolidol synthase 1-like	-2.73696	-2.42778
MSTRG.1763	Cs1g11190	zinc finger protein 1	-2.75759	-3.1229
MSTRG.13581	Cs5g25420	uncharacterized protein LOC102628245	-2.75848	-6.10636
MSTRG.14341	orange1.1t01659	multidrug resistance protein ABC transporter family protein	-2.75878	-2.61338
MSTRG.12493	Cs5g14370	9-cis-epoxycarotenoid dioxygenase NCED3, chloroplastic	-2.75888	-2.93146
MSTRG.18811	Cs7g07900	probable galacturonosyltransferase-like 9	-2.76226	-1.55783
MSTRG.8985	Cs7g06310	CBL-interacting serine/threonine-protein kinase 25-like	-2.76434	-1.82752
MSTRG.4564	orange1.1t04489	4-coumarate--CoA ligase 1-like	-2.7663	-2.43507
MSTRG.18450	Cs7g12050	Methyladenine glycosylase	-2.77595	-3.46651
MSTRG.12436	Cs5g13070	receptor-like serine/threonine-protein kinase At1g78530	-2.7811	-2.35693
MSTRG.11834	Cg5g008830	MYB domain-containing transcription factor MYB42	-2.78148	-3.09373
MSTRG.21651	Cs9g07970	3-ketoacyl-CoA synthase 11-like	-2.80872	-3.21815
MSTRG.22891	Cs9g14130	hypothetical protein CUMW_207180, partial	-2.81232	-3.15896
MSTRG.2367	Cs1g01330	probable trehalose-phosphate phosphatase J	-2.81842	-2.67497
MSTRG.4296	Cs4g11980	(-)-germacrene D synthase-like isoform X2	-2.82299	-1.80549
MSTRG.8745	Cs3g27020	cytokinin riboside 5'-monophosphate phosphoribohydrolase LOG5-like	-2.83043	-3.84367
MSTRG.10508	Cs4g06620	alpha-aminoadipic semialdehyde synthase-like isoform X1	-2.84134	-1.21984
MSTRG.14514	orange1.1t00561	NAC domain-containing protein 43	-2.84874	-3.88712
MSTRG.5367	Cs1g01170	putative RNA-directed DNA polymerase	-2.85925	-3.25873
MSTRG.23754	Cs4g15360	protein phosphatase 2C 56-like	-2.86154	-1.41284
MSTRG.19480	---NA---		-2.86661	-5.00516
MSTRG.2994	Cs2g27610	probable galactinol--sucrose galactosyltransferase 5	-2.86826	-1.26638
MSTRG.8997	Cs7g06040	coumarin 8-geranyltransferase 1b, chloroplastic	-2.89242	-3.71842
MSTRG.14892	Cs1g03640	squamosa promoter-binding-like protein 7	-2.89728	-1.39879
MSTRG.86	Cs1g25930	peroxidase 64-like	-2.91125	-4.17351
MSTRG.14330	Cs5g33820	cotton fiber protein	-2.91727	-2.99581
Cg2g005990	Cs2g28770	E2F transcription factor-like E2FF isoform X1	-2.93539	-2.3753
MSTRG.23147	Cs9g16440	Kinase superfamily protein isoform 1	-2.94227	-2.40183
MSTRG.21199	Cg9g001540	chitinase-like protein 2	-2.94888	-4.56117
MSTRG.6911	Cg3g004890	3-oxo-Delta(4,5)-steroid 5-beta-reductase	-2.95424	-2.46215
MSTRG.1018	orange1.1t03822	ethylene-responsive transcription factor TINY-like	-2.99476	-1.46139
MSTRG.10464	Cs4g06920	respiratory burst oxidase homolog protein E	-2.99797	-4.57596
MSTRG.5851	Cs2g06960	protein MOTHER of FT and TFL1-like	-3.00489	-1.79796
MSTRG.17114	Cs7g32210	zeatin-O-glucosyltransferase	-3.02275	-2.27495
MSTRG.9457	Cs4g18630	transcription factor MYBS3-like	-3.02298	-4.24522
MSTRG.5052	Cs3g14670	Glycine-rich domain-containing protein-like	-3.02543	-1.00722
MSTRG.5657	Cs2g10070	berberine bridge enzyme-like 13	-3.0291	-1.26131
MSTRG.8539	Cs3g25010	isoflavone reductase-like protein	-3.04427	-3.82301
MSTRG.17594	Cs7g27685	salt stress-induced hydrophobic peptide ESI3	-3.04616	-1.28425
MSTRG.14465	orange1.1t00617	germin-like protein subfamily 2 member 4	-3.05189	-4.17872
MSTRG.1046	Cs1g16860	uncharacterized protein LOC102629788	-3.05326	-5.47469
MSTRG.8433	Cs3g23940	protein MIZU-KUSSEI 1-like	-3.06189	-3.94714
MSTRG.8635	---NA---		-3.07349	-2.77409
MSTRG.5150	Cs3g15740	3-oxo-Delta(4,5)-steroid 5-beta-reductase	-3.07987	-1.79953
MSTRG.2113	Cs1g05500	UDP-glucuronate:xylan alpha-glucuronosyltransferase 1	-3.09735	-4.95091
MSTRG.22682	Cs4g16020	dynein light chain LC6, flagellar outer arm-like	-3.13048	-2.82619
MSTRG.15843	Cs6g08690	protein trichome birefringence-like 3	-3.14433	-5.9066
MSTRG.14359	orange1.1t01685	uncharacterized protein LOC18046401	-3.18904	-4.96572
MSTRG.4476	Cs4g11010	Expression of the gene is downregulated in the presence of paraquat, putative	-3.22175	-3.10165
MSTRG.6017	Cs2g05260	GDSL esterase/lipase At5g45960	-3.24364	-4.86211
MSTRG.21532	Cs9g06610	mavicyanin	-3.26241	-4.63556
MSTRG.16834	Cs6g19630	cytochrome P450 85A	-3.26907	-4.29627
MSTRG.5839	Cs2g06950	protein ODORANT1-like	-3.29689	-2.21138
MSTRG.15230	Cg6g002620	probable beta-1,4-xylosyltransferase IRX9	-3.30644	-4.65279
MSTRG.18546	Cs7g10630	65-kDa microtubule-associated protein 8	-3.32109	-4.33784
MSTRG.23142	Cs9g16360	probable protein phosphatase 2C 75	-3.32633	-2.64959
MSTRG.23760	Cs8g09800	chalcone synthase	-3.3275	-2.93691
MSTRG.13235	Cs5g17370	transcription termination factor MTERF2, chloroplastic-like	-3.33087	-3.42675
MSTRG.20964	Cs8g19850	laccase-4	-3.34184	-7.46921
MSTRG.24009	Cs8g08930	transmembrane protein	-3.34788	-2.74101
MSTRG.12175	Cs1g10620	beta-glucuronosyltransferase GlcAT14A	-3.36671	-3.46716
MSTRG.1289	Cs1g13840	gibberellin 3-beta-dioxygenase 1	-3.38818	-1.96829
MSTRG.16414	Cs6g15040	probable purple acid phosphatase 20	-3.42537	-2.63237
MSTRG.9816	Cs7g25470	protein IQ-DOMAIN 1	-3.43088	-5.45045
MSTRG.10881	---NA---	hypothetical protein CRG98_000363	-3.44884	-2.24331
MSTRG.3096	Cs2g16190	NAC domain-containing protein SND2	-3.46103	-4.07532
MSTRG.4406	orange1.1t03445	receptor-like protein EIX2	-3.47729	-5.42947
MSTRG.132	Cs1g25290	Chalcone-flavanone isomerase family protein	-3.49009	-2.78123
MSTRG.18392	Cs7g12620	ABC transporter G family member 21	-3.49937	-1.90342
MSTRG.7276	Cs3g08290	bifunctional pinoresinol-lariciresinol reductase 2	-3.50809	-5.76988
MSTRG.22683	---NA---		-3.52171	-3.53033
MSTRG.9625	Cs4g17050	auxin-responsive protein IAA16	-3.52297	-5.97216
MSTRG.2377	Cs1g01380	inactive TPR repeat-containing thioredoxin TTL3	-3.57442	-1.98398
MSTRG.5842	---NA---		-3.61772	-2.08456
MSTRG.15572	Cs6g07780	protein NRT1/ PTR FAMILY 8.1-like	-3.69331	-2.73384
MSTRG.5032	Cs3g14480	probable mediator of RNA polymerase II transcription subunit 37b	-3.70366	-2.12273
MSTRG.18807	Cs7g07930	formin-like protein 4	-3.72336	-4.27574
MSTRG.10880	---NA---	hypothetical protein CRG98_000363	-3.73718	-2.92479
MSTRG.24709	---NA---		-3.74216	-3.47842
MSTRG.16179	orange1.1t02212	metal tolerance protein 4	-3.74278	-1.84588
MSTRG.22842	Cs9g12460	probable galactinol--sucrose galactosyltransferase 2	-3.75958	-1.56633
MSTRG.10892	Cs4g02470	glycine-rich cell wall structural protein 2	-3.77833	-3.18077
MSTRG.14481	orange1.1t00594	uncharacterized protein LOC18047062	-3.81046	-6.03331
MSTRG.15543	Cs6g07370	probable serine/threonine-protein kinase BSK3	-3.82072	-1.66703
MSTRG.18405	Cs7g12510	uncharacterized protein LOC102612688	-3.84509	-2.1067
MSTRG.191	Cs1g22960	peroxidase 10-like	-3.84617	-4.21691
MSTRG.4314	---NA---	hypothetical protein CRG98_000363	-3.8533	-2.43689
MSTRG.16987	Cs6g21070	40S ribosomal protein S9-2	-3.88076	-3.85974
MSTRG.20676	Cg8g020560	fasciclin-like arabinogalactan protein 12	-3.89058	-5.78364
MSTRG.13196	Cs5g17940	agamous-like MADS-box protein AGL12	-3.90263	-1.97957
MSTRG.2892	---NA---		-3.95231	-3.54183
MSTRG.2163	Cs1g04920	citrate-binding protein-like	-3.9662	-5.27825
MSTRG.13771	---NA---	hypothetical protein CRG98_000363	-3.98184	-2.3434
MSTRG.18774	Cs7g08470	U-box domain-containing protein 18	-4.13258	-2.1083
MSTRG.18537	Cs7g10940	transmembrane protein, putative	-4.18145	-1.86967
MSTRG.11516	Cs5g05980	protein ODORANT1-like	-4.1849	-6.5169
MSTRG.9204	Cs4g19480	dehydration-responsive element-binding protein 3-like	-4.26275	-2.86874
MSTRG.11924	Cs5g10320	probable transcriptional regulator SLK3 isoform X2	-4.27223	-2.85768
MSTRG.10683	Cs4g04270	uncharacterized protein LOC18054996	-4.28327	-1.70169
MSTRG.9570	Cs4g17505	uncharacterized RNA-binding protein C17H9.04c-like	-4.29721	-3.33959
MSTRG.2492	orange1.1t02108	phytoene synthase 2, chloroplastic	-4.34199	-4.27235
MSTRG.11572	Cs5g06430	proline transporter 2-like	-4.4152	-4.11065
MSTRG.6971	orange1.1t04511	probable S-adenosylmethionine-dependent methyltransferase At5g38780	-4.4622	-7.06234
MSTRG.12811	orange1.1t02816	WAT1-related protein At5g64700 isoform X1	-4.51123	-3.20337
MSTRG.20498	Cs7g17640	gamma-terpinene synthase, chloroplastic-like	-4.55247	-7.0382
MSTRG.5043	Cs3g14550	bidirectional sugar transporter SWEET16	-4.63302	-2.76067
MSTRG.8382	Cs3g23440	Lipase, class 3	-4.73973	-4.06097
MSTRG.17935	Cs7g22110	glucuronoxylan 4-O-methyltransferase 1	-4.75925	-3.78878
MSTRG.11227	Cs5g02950	protein LURP-one-related 17	-4.77601	-3.89343
MSTRG.10122	---NA---	hypothetical protein CRG98_000363	-4.78321	-3.59151
MSTRG.16662	Cs6g17720		-4.78698	-6.95553
MSTRG.10535	Cs4g06100	trihelix transcription factor GTL2-like	-5.01823	-5.60571
MSTRG.3354	Cs2g25050	mavicyanin	-5.02556	-4.70178
MSTRG.6076	Cs2g04670	O-fucosyltransferase 8 isoform X1	-5.06474	-6.24429
MSTRG.7771	Cs3g16930	probable rhamnogalacturonate lyase B	-5.15187	-5.1523
MSTRG.20311	Cs8g14935		-5.1847	-6.75391
MSTRG.12618	Cs5g15740	auxin-responsive protein SAUR78	-5.18481	-6.0891
Cg3g016800	Cs3g19920	beta-galactosidase 16	-5.18696	-7.02287
MSTRG.16741	Cs6g18610	transcription factor bHLH75	-5.19744	-1.91101
MSTRG.12106	Cs5g12230	COBRA-like protein 4	-5.22291	-6.49896
MSTRG.12032	---NA---		-5.2785	-5.41349
MSTRG.1442	Cs1g12620	ethylene-responsive transcription factor WIN1	-5.29275	-5.51764
Cg2g040840	Cs2g07260	BTB/POZ domain-containing protein At3g22104-like	-5.36114	-5.31724
MSTRG.11818	Cs5g09220	acid beta-fructofuranosidase-like	-5.40566	-3.20127
MSTRG.15450	Cs6g06880	Multicopper oxidase, type 1	-5.45067	-7.41168
MSTRG.2798	---NA---	hypothetical protein CUMW_130610	-5.53589	-4.65821
MSTRG.7050	orange1.1t02697	protein SODIUM POTASSIUM ROOT DEFECTIVE 1-like	-5.5742	-6.84359
MSTRG.15529	Cs6g07210	putative lipid-transfer protein DIR1	-5.67172	-4.3423
MSTRG.18402	Cs7g12560		-5.6763	-8.6752
MSTRG.4743	orange1.1t01623	non-specific lipid-transfer protein 4	-5.82369	-5.6864
MSTRG.19182	Cs7g01110	protein YLS3-like	-5.98753	-4.33688
MSTRG.11701	Cs5g07856	expansin-like B1	-5.99942	-2.25358
MSTRG.14124	Cs5g31670	EID1-like F-box protein 3	-6.00351	-1.3813
MSTRG.11071	Cs5g01350	NAC domain-containing protein SND1	-6.06667	-9.17056
MSTRG.5342	Cg2g035410	trihelix transcription factor PTL-like	-6.15249	-6.14936
MSTRG.20772	Cs8g17800	3-ketoacyl-CoA synthase 12-like	-6.61384	-8.98617
MSTRG.24664	CgUng021000	probable disease resistance protein At1g12290	-6.92981	-6.83164
MSTRG.19735	Cs8g06650	BURP domain-containing protein BNM2A-like	-6.95237	-11.5398
MSTRG.19282	Cg8g001100	shikimate O-hydroxycinnamoyltransferase-like	-7.26784	-7.49853
MSTRG.644	Ciclev10027358m	protein MIZU-KUSSEI 1-like	-7.31749	-6.41747
MSTRG.11617	Cs5g06920	uncharacterized protein LOC102626101	-8.19265	-3.20527
MSTRG.11200	Cs5g02310	probable protein phosphatase 2C 51	-9.23513	-6.01684
MSTRG.19483	Cs8g04550	peamaclein-like	-9.39437	-6.17898
MSTRG.16988	Cs6g21080	uncharacterized protein LOC112498651	-9.62916	-3.37193

## Sheet: Supplemental Table 5
Supplemental Table 5. Significantly differentially expressed plant defense response genes between W and both TL and T.
Gene ID	Reference Accession ID	Description	log2(TL/W)	log2(T/W)	Whether is R gene	R gene class	R gene motif(s)
MSTRG.17625	Cs7g27330	MLO-like protein (MLO)	6.81071	5.4563	No	-	-
MSTRG.15065	Cs8g08780	cysteine-rich RECEPTOR-like kinase(CRK8)	4.92619	5.04817	Yes	RLP	LRR,TM
MSTRG.16731	Cs6g18540	cysteine-rich RLK (RECEPTOR-like protein kinase) 25(CRK25)	5.11344	4.62331	Yes	CK	CC,TM,Kinase
MSTRG.10377	Cg4g017180	NB-ARC domain-containing disease resistance protein(AT3G14470)	4.43541	4.84091	No	-	-
MSTRG.19643	Cg8g005470	Leucine-rich repeat (LRR) family protein(AT3G19020)	4.12279	5.8735	Yes	RLP	TM,LRR
MSTRG.11930	Cg5g009860	PAS domain-containing protein tyrosine kinase family protein(AT4G23050)	3.87944	4.08021	Yes	CK	CC,TM,Kinase
MSTRG.19106	Cg7g023070	Leucine-rich repeat (LRR) family protein(AT3G20820)	3.84422	9.2393	Yes	RLP	TM,LRR
MSTRG.13921	Cg5g033660	ROP-interactive CRIB motif-containing protein 7(RIC7)	3.83774	4.5232	Yes	RLP	LRR,TM
MSTRG.10294	Cg4g016010	MDIS1-interacting receptor like kinase 2	5.54791	3.68095	Yes	RLK	TM,Kinase,LRR
MSTRG.12515	Cg5g016500	WAG 1(WAG1)	3.64665	3.67916	Yes	KIN	TM,Kinase
Cg9g022550	Cg9g022550	Leucine-rich repeat transmembrane protein kinase(EMS1)	3.58149	5.06353	Yes	RLK	TM,Kinase,LRR
MSTRG.6718	Cs3g03960	homogentisate phytyltransferase 1(HPT1)	3.57844	3.98171	No	-	-
MSTRG.8792	Cg3g025490	O-Glycosyl hydrolases family 17 protein(AT4G29360)	3.5511	6.63766	No	-	-
MSTRG.8359	Cg3g021020	Leucine-rich repeat protein kinase family protein(AT5G43020)	3.48894	6.71722	Yes	RLK	TM,Kinase,LRR
MSTRG.116	Cs1g25530	Pathogenesis-related thaumatin superfamily protein(AT4G36010)	4.17884	3.4505	No	-	-
MSTRG.10130	Cg4g014240	Leucine-rich receptor-like protein kinase family protein(AT5G56040)	3.40976	5.90283	Yes	RLK	LRR,TM,Kinase
MSTRG.19524	Cg8g003930	Leucine-rich repeat protein kinase family protein(AT4G34220)	3.32725	6.38529	Yes	RLK	TM,Kinase,LRR
MSTRG.433	Cg1g005900	Leucine-rich repeat protein kinase family protein(AT2G23300)	3.26726	5.20811	Yes	RLK	TM,Kinase,LRR
MSTRG.23172	Cg9g026130	UDP-Glycosyltransferase superfamily protein(UGT76B1)	3.24202	3.48389	No	-	-
MSTRG.3755	orange1.1t02118	MDIS1-interacting receptor like kinase 2	5.02582	3.21749	Yes	RLP	TM,LRR
MSTRG.11354	Cs5g04210	isochorismate synthase 2(ICS2)	3.12381	3.9713	No	-	-
MSTRG.14495	Cg5g039870	probably inactive receptor-like protein kinase At2g46850	4.75703	3.06091	Yes	KIN	TM,Kinase
MSTRG.2133	Cs1g05220	UDP-Glycosyltransferase superfamily protein(UGT76B1)	3.90001	2.93233	No	-	-
MSTRG.16821	Cs6g19470	ATP-binding cassette 14(ABCG14)	2.91809	3.03734	Yes	N	NBS
MSTRG.2144	Cg1g025970	Leucine-rich repeat protein kinase family protein(AT3G47570)	2.81562	2.96347	Yes	RLK	TM,Kinase,LRR
MSTRG.13260	orange1.1t03510	disease resistance-like protein DSC1	2.79094	3.0779	Yes	NL	NBS,TM,LRR
MSTRG.2957	Cg2g006580	carbonic anhydrase 1(CA1)	2.74828	2.68847	No	-	-
MSTRG.1306	Cg1g016370	Disease resistance protein (CC-NBS-LRR class) family(AT5G63020)	2.88527	2.68053	Yes	CNL	CC,NBS,TM,LRR
MSTRG.7448	Cs3g10480		2.66646	2.89705	No	-	-
MSTRG.21382	Cs9g04830	Protein kinase superfamily protein(AT3G26700)	2.59557	2.72995	Yes	KIN	TM,Kinase
MSTRG.8152	Cg3g018100	Leucine-rich repeat transmembrane protein kinase family protein(AT5G48940)	2.5954	5.02598	Yes	RLK	TM,Kinase,LRR
MSTRG.12695	MSTRG.12695	wall associated kinase-like 2(WAKL2)	2.58721	3.33246	Yes	KIN	TM,Kinase
MSTRG.18096	Cg7g012220	photosystem II subunit P-1(PSBP-1)	2.5495	2.96955	No	-	-
MSTRG.9046	Cg4g002150	ATPase, F0 complex, subunit B/B', bacterial/chloroplast(PDE334)	2.47424	2.57564	No	-	-
MSTRG.539	Cs1g21300	receptor like protein 44(RLP44)	2.46461	3.06515	Yes	RLP	LRR,TM
MSTRG.5691	Cg2g039410	Leucine-rich repeat protein kinase family protein(AT3G47570)	3.58326	2.46186	Yes	RLK	TM,Kinase,LRR
MSTRG.1235	MSTRG.1235	Disease resistance protein (TIR-NBS-LRR class)(RRS1)	2.37696	2.52432	No	-	-
CgUng020730	CgUng020730	NB-ARC domain-containing disease resistance protein(AT4G27220)	2.363	2.46254	No	-	-
MSTRG.115	Cs1g25540	Pathogenesis-related thaumatin superfamily protein(AT4G38660)	2.66396	2.35329	No	-	-
MSTRG.210	Cs1g23170	methyl esterase 1(MES1)	2.29631	3.23641	No	-	-
MSTRG.16622	Cg6g018180	O-Glycosyl hydrolases family 17 protein(AT1G66250)	2.27951	4.19647	No	-	-
MSTRG.9471	Cs4g18540	Concanavalin A-like lectin protein kinase family protein(AT5G06740)	2.24967	3.36279	No	-	-
MSTRG.9063	Cs7g05240	protein kinase family protein / peptidoglycan-binding LysM domain-containing protein(LYK3)	2.23821	5.0858	Yes	KIN	TM,Kinase
MSTRG.15060	Cg6g000520	Polyketide cyclase/dehydrase and lipid transport superfamily protein(AT4G23670)	2.17741	2.50233	No	-	-
MSTRG.23765	orange1.1t04289	TMV resistance protein N-like isoform X1	4.57482	2.16507	Yes	CNT	NBS,CC,TM,TIR
MSTRG.12497	Cs5g15000	Aldolase-type TIM barrel family protein(GOX1)	2.11225	2.11976	No	-	-
MSTRG.10331	Cs1g22350	disease resistance protein (TIR-NBS-LRR class)(AT5G17680)	2.10034	2.63673	Yes	N	NBS
MSTRG.13222	Cg5g025460	CRINKLY4 related 4(CCR4)	3.69847	2.05641	Yes	KIN	TM,Kinase
MSTRG.1996	Cg1g023940	oxidoreductases, acting on NADH or NADPH, quinone or similar compound as acceptor(NdhN)	2.60264	2.05312	No	-	-
MSTRG.121	Cg1g001670	ferredoxin-NADP[+]-oxidoreductase 2(FNR2)	2.03794	2.17989	No	-	-
MSTRG.4788	Cg2g028980	CHASE domain containing histidine kinase protein(WOL)	1.98954	2.48062	No	-	-
MSTRG.2944	Cs2g28260	cyclophilin 38(CYP38)	1.93315	2.53151	No	-	-
MSTRG.3095	Cg2g008120	HAESA-like 1(HSL1)	1.97601	1.92041	Yes	RLK	LRR,Kinase,TM
MSTRG.6486	MSTRG.6486	Disease resistance protein (CC-NBS-LRR class) family(AT5G35450)	2.08013	1.91524	No	-	-
MSTRG.12693	Cg5g018790	wall-associated receptor kinase-like 1	2.83773	1.89361	Yes	KIN	TM,Kinase
MSTRG.17161	Cg7g000770	rubisco activase(RCA)	1.86889	2.19611	No	-	-
MSTRG.10457	Cg4g017960	flavin-dependent monooxygenase 1(FMO1)	1.86535	2.05222	No	-	-
MSTRG.11358	Cs5g04250	voltage dependent anion channel 1(VDAC1)	1.8433	3.25207	No	-	-
MSTRG.3657	Cs2g22650	photosynthetic electron transfer C(PETC)	2.0013	1.81387	No	-	-
MSTRG.8070	Cg3g017130	kinase with adenine nucleotide alpha hydrolases-like domain-containing protein(AT1G77280)	1.79876	4.55646	Yes	KIN	TM,Kinase
MSTRG.16334	Cs6g13880	2-cysteine peroxiredoxin B(2-Cys Prx B)	1.87477	1.75939	No	-	-
MSTRG.3863	MSTRG.3863	Disease resistance protein (TIR-NBS-LRR class) family(AT5G48770)	1.75491	2.44245	Yes	T	TIR
MSTRG.22618	MSTRG.22618	disease resistance family protein / LRR family protein(AT2G34930)	1.75346	1.87458	Yes	RLP	TM,LRR
MSTRG.5293	Cs7g21420	Leucine-rich repeat receptor-like protein kinase family protein(AT4G08850)	1.99199	1.74133	Yes	RLK	TM,Kinase,LRR
MSTRG.18264	Cg7g013840	hydroxymethylbilane synthase(HEMC)	1.71233	2.00712	No	-	-
MSTRG.1941	Cg1g023330	plant U-box 26(PUB26)	1.70018	1.86515	No	-	-
MSTRG.17189	Cg7g000940	sedoheptulose-bisphosphatase(SBPASE)	1.82085	1.69732	No	-	-
MSTRG.7265	Cg3g008680	phosphoribulokinase(PRK)	1.89053	1.68887	No	-	-
MSTRG.24388	MSTRG.24388	ATP synthase CF1 beta subunit (chloroplast)	2.8776	1.68398	No	-	-
MSTRG.6992	MSTRG.6992	Disease resistance protein (CC-NBS-LRR class) family(AT5G48620)	1.66172	1.78256	No	-	-
MSTRG.6907	Cs3g06690	Subtilisin-like serine endopeptidase family protein(ATSBT5	1.64883	2.61612	No	-	-
MSTRG.5947	Cg2g042210	basic helix-loop-helix (bHLH) DNA-binding superfamily protein(AT4G20970)	2.4074	1.64695	No	-	-
MSTRG.9517	Cs4g18130	Leucine-rich repeat protein kinase family protein(AT3G47570)	1.63436	3.09966	Yes	RLK	LRR,Kinase,TM
MSTRG.6088	Cg2g043590	receptor like protein 51(RLP51)	1.62388	4.69429	Yes	RLP	LRR,TM
MSTRG.14089	Cs5g31240	ribosome recycling factor, chloroplast precursor(RRF)	1.9514	1.59689	No	-	-
MSTRG.5794	Cs2g07420	cysteine-rich RLK (RECEPTOR-like protein kinase) 30(CRK30)	1.58464	1.58977	Yes	KIN	TM,Kinase
MSTRG.370	Cg1g005090	Leucine-rich repeat (LRR) family protein(AT5G66330)	1.57794	3.66702	Yes	RLP	LRR,TM
MSTRG.12548	Cg5g016960	O-Glycosyl hydrolases family 17 protein(AT5G56590)	1.56457	2.34726	No	-	-
MSTRG.17605	Cg7g006140	methyl esterase 1(MES1)	1.55752	1.76418	No	-	-
MSTRG.16459	Cs6g15550	Thioredoxin superfamily protein(AT3G52960)	1.54544	2.04522	No	-	-
MSTRG.22987	Cg9g023520	Leucine-rich repeat protein kinase family protein(PXY)	1.54444	3.67943	Yes	RLK	TM,Kinase,LRR
MSTRG.17160	Cg7g000780	Concanavalin A-like lectin protein kinase family protein(AT3G55550)	1.54059	1.98637	Yes	KIN	TM,Kinase
MSTRG.5474	Cg2g036840	Leucine-rich receptor-like protein kinase family protein(BAM3)	1.53484	3.29609	Yes	RLK	LRR,TM,Kinase
MSTRG.11498	Cs5g05740	Leucine-rich repeat transmembrane protein kinase(GSO1)	1.52927	2.38272	Yes	RLP	TM,LRR
MSTRG.10545	Cg4g018930	Protein kinase superfamily protein(CTR1)	1.52109	2.03679	Yes	CK	CC,TM,Kinase
Cg2g040560	Cg2g040560	cysteine-rich RLK (RECEPTOR-like protein kinase) 10(CRK10)	2.3078	1.51584	Yes	KIN	TM,Kinase
MSTRG.5137	Cg2g032850	chloroplast RNA binding protein(CRB)	1.5035	1.53932	No	-	-
MSTRG.611	Cg1g007760	Protein kinase superfamily protein(AT5G65530)	1.46992	1.8955	Yes	KIN	Kinase
MSTRG.15743	Cg6g008170	Eukaryotic aspartyl protease family protein(CDR1)	2.01857	1.44548	No	-	-
MSTRG.7136	Cg3g007260	probable LRR receptor-like serine/threonine-protein kinase At3g47570	1.44925	1.43574	Yes	RLK	LRR,Kinase,TM
MSTRG.10330	MSTRG.10330	disease resistance protein (TIR-NBS-LRR class)(AT5G17680)	1.41998	2.26799	Yes	T	TIR
MSTRG.1752	Cs1g11280	Protein kinase superfamily protein(AT2G23200)	1.52023	1.40586	Yes	KIN	TM,Kinase
MSTRG.3367	Cg2g011320	Leucine-rich repeat protein kinase family protein(AT5G14210)	1.396	1.87637	Yes	RLK	LRR,TM,Kinase
MSTRG.7537	Cs3g12970	NIMA-related serine/threonine kinase 1(NEK1)	1.39511	3.99717	Yes	KIN	Kinase
MSTRG.15465	Cg6g005040	Concanavalin A-like lectin protein kinase family protein(AT3G55550)	1.90794	1.39291	Yes	KIN	TM,Kinase
MSTRG.1820	Ciclev10030536m	putative receptor-like protein kinase At3g47110	1.49715	1.37663	Yes	RLP	LRR,TM
MSTRG.2353	Cg1g029000	myo-inositol-1-phosphate synthase 2(MIPS2)	1.37445	1.95692	No	-	-
MSTRG.5805	Cs2g07390	cysteine-rich RLK (RECEPTOR-like protein kinase) 25(CRK25)	1.36533	1.53268	Yes	KIN	TM,Kinase
MSTRG.2131	Cs1g05350	Protein kinase superfamily protein(AT5G24080)	1.50134	1.35865	Yes	KIN	TM,Kinase
MSTRG.4834	Cg2g029720	jasmonate-zim-domain protein 3(JAZ3)	1.3354	1.58592	No	-	-
MSTRG.2010	Cg1g024130	fatty acid amide hydrolase(FAAH)	1.46876	1.29542	No	-	-
MSTRG.1305	Cg1g016360	Disease resistance protein (CC-NBS-LRR class) family(AT5G63020)	2.03998	1.28777	Yes	CNL	NBS,CC,LRR,TM
MSTRG.4840	Cg2g029740	O-Glycosyl hydrolases family 17 protein(AT2G01630)	1.27862	2.1052	No	-	-
MSTRG.17415	Cs7g29570	WRKY DNA-binding protein 70(WRKY70)	2.2761	1.2704	No	-	-
MSTRG.7447	Cs3g10480	Ribose 5-phosphate isomerase, type A protein(EMB3119)	1.46625	1.24672	No	-	-
MSTRG.6071	Cg2g043470	CBL-interacting protein kinase 20(CIPK20)	1.23702	1.83862	Yes	KIN	TM,Kinase
MSTRG.6984	orange1.1t04515	putative disease resistance protein RGA1	1.23503	1.58874	Yes	CN	NBS,CC
MSTRG.15867	Cs6g09030	lectin receptor kinase a4	1.37261	1.23146	Yes	KIN	TM,Kinase
MSTRG.19371	Cg8g002130	pyrophosphorylase 6(PPa6)	1.23396	1.21164	No	-	-
MSTRG.3846	MSTRG.3846	disease resistance protein (TIR-NBS-LRR class)(AT5G17680)	1.1984	1.50603	Yes	TN	NBS,TM,TIR
MSTRG.20293	Cg8g013840	F-box and associated interaction domains-containing protein(CPR1)	1.18139	1.28258	No	-	-
MSTRG.16103	Cg6g012270	probably inactive leucine-rich repeat receptor-like protein kinase IMK2	1.17834	3.98021	Yes	RLP	LRR,TM
MSTRG.411	Cg1g005720	probable inactive receptor kinase At5g67200	1.27697	1.16486	Yes	RLK	TM,Kinase,LRR
MSTRG.2052	Cs1g09170	Leucine-rich repeat protein kinase family protein(AT3G47570)	1.76382	1.15518	Yes	CK	CC,Kinase
MSTRG.14925	Cg5g044340	ethylene-responsive element binding factor 13(ERF13)	1.15197	1.27769	No	-	-
MSTRG.13269	orange1.1t05257	disease resistance-like protein DSC1	1.81678	1.13668	Yes	L	LRR
MSTRG.13851	Cg5g032780	transmembrane kinase-like 1(TMKL1)	1.1344	1.36975	Yes	RLK	LRR,Kinase,TM
MSTRG.23108	Cg9g025480	Leucine-rich repeat protein kinase family protein(AT5G51560)	1.13308	2.64128	Yes	RLK	TM,Kinase,LRR
MSTRG.18724	Cg7g018810	transporter associated with antigen processing protein 1(ABCB26)	1.25635	1.13136	Yes	N	NBS,TM
MSTRG.23619	orange1.1t03742	putative disease resistance protein At1g50180	1.12196	1.54651	Yes	L	LRR
MSTRG.8680	Cs3g26760	glutathione S-transferase phi 8(GSTF8)	1.10615	1.61636	No	-	-
MSTRG.14142	Cg5g036330.3	Protein kinase family protein(AT5G35960)	1.26762	1.09823	Yes	KIN	TM,Kinase
MSTRG.22258	Cg9g013990	receptor protein kinase TMK1	1.0916	2.63711	Yes	RLK	LRR,TM,Kinase
MSTRG.13791	Cg5g032160	Integrase-type DNA-binding superfamily protein(AT4G13040)	1.16639	1.08884	No	-	-
MSTRG.11135	Cg5g001760	Leucine-rich repeat protein kinase family protein(AT4G23740)	1.07621	1.86057	Yes	RLK	TM,Kinase,LRR
MSTRG.5000	Cs3g14000	Protein kinase superfamily protein(AT3G57730)	1.0741	1.20299	Yes	KIN	TM,Kinase
MSTRG.3238	Cs2g14640	receptor-like protein kinase 2(RPK2)	1.03773	1.61961	Yes	RLK	TM,Kinase,LRR
MSTRG.15675	Cg6g007400	probable leucine-rich repeat receptor-like protein kinase At2g33170	1.03421	1.18926	Yes	RLK	TM,Kinase,LRR
MSTRG.17162	Cs7g31800	rubisco activase(RCA)	1.01829	1.72037	No	-	-
MSTRG.4164	Cs3g02000	cysteine-rich RECEPTOR-like kinase(CRK8)	1.00946	2.01454	No	-	-
MSTRG.14100	Cs5g31320	FZO-like protein(FZL)	1.00271	1.39039	No	-	-
MSTRG.13329	Cg5g026680	homolog of carrot EP3-3 chitinase(EP3)	-8.94706	-8.89552	No	-	-
MSTRG.10998	Cg4g024600	cysteine-rich RLK (RECEPTOR-like protein kinase) 16(CRK16)	-8.1645	-5.7066	Yes	KIN	TM,Kinase
MSTRG.2185	Cg1g026480	Integrase-type DNA-binding superfamily protein(ABR1)	-5.42174	-5.75348	No	-	-
MSTRG.13909	Cs5g29300	peptide transporter 3(PTR3)	-5.48132	-5.24631	No	-	-
MSTRG.19581	Cg8g004600	redox responsive transcription factor 1(RRTF1)	-4.85173	-5.13513	No	-	-
MSTRG.13978	Cs5g30185	Serine protease inhibitor, potato inhibitor I-type family protein(UPI)	-4.47687	-5.39745	No	-	-
MSTRG.16813	Cg6g020290	cytochrome P450, family 707, subfamily A, polypeptide 1(CYP707A1)	-4.46452	-6.27647	No	-	-
MSTRG.10997	Cs4g01430	cysteine-rich RLK (RECEPTOR-like protein kinase) 16(CRK16)	-4.40762	-4.89598	Yes	KIN	TM,Kinase
MSTRG.15181	Cg6g001990	E3 ubiquitin-protein ligase(DIP2)	-3.74271	-5.43922	No	-	-
MSTRG.16691	Cg6g018900	mediator of RNA polymerase II transcription subunit(AT1G15010)	-3.60815	-4.45244	No	-	-
MSTRG.2592	MSTRG.2592	Seven transmembrane MLO family protein(MLO3)	-3.59662	-3.65547	No	-	-
MSTRG.4383	Ciclev10007386m	receptor-like protein EIX2	-3.41591	-5.38879	Yes	RLP	TM,LRR
MSTRG.9521	Cg4g007080	blue-copper-binding protein(BCB)	-3.33933	-6.18749	No	-	-
MSTRG.4462	Cg2g024840	Late embryogenesis abundant protein(LEA14)	-3.65996	-3.2752	No	-	-
MSTRG.4376	Cg2g023820	receptor-like protein EIX2	-3.16221	-5.36577	Yes	L	LRR
MSTRG.8925	Cg4g000830	histidine kinase 5(HK5)	-3.36931	-3.06868	No	-	-
MSTRG.9595	Cg4g007760	Protein kinase superfamily protein(AT5G20050)	-2.73321	-3.47212	Yes	KIN	TM,Kinase
MSTRG.14983	Cs1g02760	Fatty acid hydroxylase superfamily(CER1)	-2.54789	-5.18322	No	-	-
MSTRG.23392	Cs9g18030	spermidine synthase 3(SPDS3)	-2.97242	-2.51261	No	-	-
MSTRG.18107	Cg7g012400	glutathione S-transferase PHI 9(GSTF9)	-2.43166	-2.82859	No	-	-
MSTRG.847	Cs1g17460	Protein kinase superfamily protein(AT1G72540)	-2.3486	-2.49922	Yes	KIN	Kinase
MSTRG.11938	MSTRG.11938	osmotin 34(OSM34)	-2.29379	-2.5356	No	-	-
MSTRG.11239	Cg5g002190	1-aminocyclopropane-1-carboxylic acid (acc) synthase 6(ACS6)	-2.26737	-2.58073	No	-	-
MSTRG.924	Cg1g011610	low-molecular-weight cysteine-rich 68(LCR68)	-2.21569	-3.62701	No	-	-
MSTRG.15543	Cs6g07370	kinase with tetratricopeptide repeat domain-containing protein(BSK5)	-3.82072	-2.15352	Yes	KIN	Kinase
MSTRG.11695	Cs5g07700	Protein kinase superfamily protein(OST1)	-2.35361	-2.15338	No	-	-
MSTRG.2882	Cs2g29120	Late embryogenesis abundant (LEA) hydroxyproline-rich glycoprotein family(AT2G27080)	-2.14827	-2.37561	No	-	-
MSTRG.24008	CgUng005870	NB-ARC domain-containing disease resistance protein(RPP13)	-2.14203	-2.38892	Yes	N	NBS
MSTRG.13326	Cg5g026650	homolog of carrot EP3-3 chitinase(EP3)	-2.10245	-3.41958	No	-	-
Cg6g011700	Cg6g011700	S-locus lectin protein kinase family protein(AT4G27290)	-2.089	-7.04289	Yes	CK	CC,TM,Kinase
MSTRG.6205	Cg2g044990	Aldolase-type TIM barrel family protein(GOX1)	-2.07022	-3.22875	No	-	-
MSTRG.1777	Cg1g021330	CBL-interacting serine/threonine-protein kinase 25	-2.50637	-1.98368	Yes	KIN	TM,Kinase
MSTRG.5769	Cg2g040190	Protein kinase superfamily protein(AT3G20530)	-2.14296	-1.91835	Yes	KIN	Kinase
MSTRG.2154	Ciclev10026982m	putative receptor-like protein kinase At3g47110	-1.90818	-2.40728	Yes	RLK	TM,Kinase,LRR
MSTRG.10887	Cg4g023420	tetraspanin8(TET8)	-2.37872	-1.886	No	-	-
MSTRG.4243	Cs4g11700	S-locus lectin protein kinase family protein(AT4G27290)	-1.86804	-2.60111	Yes	KIN	TM,Kinase
MSTRG.15286	Cg6g003040.3	Protein kinase superfamily protein(CDL1)	-1.81281	-2.92113	Yes	KIN	TM,Kinase
MSTRG.12108	Cs5g12260	Squamosa promoter-binding protein-like (SBP domain) transcription factor family protein(SPL6)	-1.82925	-1.80305	No	-	-
MSTRG.17113	Cg7g000350	UDP-Glycosyltransferase superfamily protein(UGT76B1)	-1.78314	-3.88639	No	-	-
MSTRG.4382	orange1.1t04355	receptor-like protein EIX2	-1.77326	-2.99219	Yes	RLP	TM,LRR
MSTRG.22799	Cs9g13350	NB-ARC domain-containing disease resistance protein(AT3G14470)	-1.71799	-1.71471	Yes	CNL	NBS,CC,LRR,TM
MSTRG.11948	Cs5g10670	myb domain protein 96(MYB96)	-1.70047	-1.96114	No	-	-
MSTRG.174	Cg1g002700	accelerated cell death 2 (ACD2)(ACD2)	-1.62327	-2.60934	No	-	-
MSTRG.8343	Cg3g020860	myb domain protein r1(MYBR1)	-1.61884	-2.42523	No	-	-
Cg4g005170	Cg4g005170	low-molecular-weight cysteine-rich 86(LCR86)	-1.53383	-2.91893	No	-	-
MSTRG.20740	Cg8g021210	Protein kinase superfamily protein(AT1G07870)	-1.52503	-1.81687	Yes	CK	CC,Kinase
MSTRG.1082	Cg1g013080	GDSL lipase 1(GLIP1)	-1.50527	-2.56138	No	-	-
MSTRG.3001	Cs2g27680	cysteine-rich RLK (RECEPTOR-like protein kinase) 42(CRK42)	-1.50109	-2.26842	Yes	KIN	Kinase
MSTRG.11246	Cg5g002260	heat shock-like protein(HSP90-1)	-1.46781	-3.04122	No	-	-
MSTRG.15891	Cg6g009940	WRKY DNA-binding protein 33(WRKY33)	-1.6633	-1.45194	No	-	-
MSTRG.21003	Cg8g024170	phospholipase C 2(PLC2)	-1.39275	-1.55738	No	-	-
MSTRG.3510	Cs2g23660	erf domain protein 9(ERF9)	-1.50702	-1.37139	No	-	-
MSTRG.11033	Cg5g000020	Protein kinase superfamily protein(AT1G33260)	-1.36907	-1.42867	Yes	KIN	TM,Kinase
MSTRG.22769	Cg9g020900	Leucine-rich repeat protein kinase family protein(AT3G47570)	-1.36001	-4.35047	Yes	CLK	CC,TM,Kinase,LRR
MSTRG.8357	Cs3g23180	Granulin repeat cysteine protease family protein(RD21A)	-1.27723	-1.63394	No	-	-
MSTRG.23404	Cs4g12520	molybdenum cofactor sulfurase (LOS5) (ABA3)(ABA3)	-1.25351	-1.45484	No	-	-
MSTRG.19645	Cs5g34390	maternal effect embryo arrest 14(MEE14)	-1.23029	-1.54001	No	-	-
MSTRG.22620	orange1.1t02930	receptor-like protein EIX2	-1.20379	-3.25319	Yes	RLP	TM,LRR
MSTRG.12924	Cs5g12680	Leucine-rich repeat protein kinase family protein(AT3G47570)	-1.16418	-1.65574	Yes	RLP	TM,LRR
MSTRG.1273	Cg1g015860	Leucine-rich repeat protein kinase family protein(AT3G47570)	-1.16044	-1.31179	Yes	RLK	TM,Kinase,LRR
MSTRG.5731	Cs2g08190	CBL-interacting protein kinase 23(CIPK23)	-1.17632	-1.12718	Yes	KIN	TM,Kinase
MSTRG.15930	Cg6g010350	serine/threonine protein kinase 1(SR1)	-2.07195	-1.10864	Yes	KIN	TM,Kinase
MSTRG.11844	Cg5g008950	Leucine-rich repeat protein kinase family protein(AT4G22730)	-1.10264	-1.54569	Yes	RLK	LRR,Kinase,TM
MSTRG.17095	Cs6g22240	receptor-like protein kinase 2(RPK2)	-1.42508	-1.05751	Yes	RLK	LRR,Kinase,TM
MSTRG.5477	Cs2g12010	plasma-membrane associated cation-binding protein 1(PCAP1)	-1.04711	-1.18418	No	-	-
MSTRG.4923	Cs3g13340	NB-ARC domain-containing disease resistance protein(AT3G14470)	-1.04085	-1.2865	Yes	CN	CC,NBS
MSTRG.3988	Cg2g019250	Argonaute family protein(AGO6)	-1.00968	-1.22929	No	-	-
MSTRG.19006	Cs7g02980	Protein kinase superfamily protein(PBS1)	-1.00694	-1.49362	No	-	-
Note: All genes listed in the table were significantly differentially expressed (FDR < 0.05) between W and both TL and T.

## Sheet: Supplemental Table 6
Supplemental Table 6. Transcripts with significantly different transcripti expression ratio between W, TL, and T.
Transcript ID	Reference gene ID	Reference gene ID	Intra-group g-test p-value				Transcript expression ratio			Inter-group t-test p-value
			W	TL	T	Thorns (WT and TT)	W	T	TL	T vs TL	T vs W	TL vs W
MSTRG.14.1	Cs1g26740	Translation initiation factor IF6(eIF6A)	9.49401e-07	2.69571e-16	0	2.68094e-291	0.756597	0.420252	0.230396	0.338177	0.135059	0.000337479
Cg1g000450.1	Cg1g000450	Translation initiation factor IF6(eIF6A)	6.11912e-07	5.09453e-16	0	0	0.239536	0.519565	0.759597	0.298888	0.238834	0.000363425
MSTRG.16.5	Cs1g26720	GTP binding protein(AT5G65960)	1.97809e-62	0	4.36087e-53	1.23329e-22	0.0807945	0.603666	0.482842	0.578028	0.000148327	0.15536
MSTRG.60.15	Cs1g26200	DEAD/DEAH box RNA helicase family protein(RecQl3)	2.52287e-186	7.42593e-22	2.10086e-14	1.18324e-185	0.311909	0.40275	0.00765066	0.00064401	0.507188	0.112642
Cg1g002860.1	Cg1g002860	P-loop containing nucleoside triphosphate hydrolases superfamily protein(AT3G50620)	0.479274	NA#	2.11179e-72	2.4082e-76	0.251637	0.143133	0	0.073313	0.131738	0.000666628
Cg1g003180.1	Cg1g003180	methyl esterase 1(MES1)	NA	3.97684e-17	0.00011136	4.26332e-10	0	0.67441	0.495845	0.189267	0.00019095	0.0339487
MSTRG.210.1	Cs1g23170	methyl esterase 1(MES1)	NA	3.97684e-17	0.00011136	4.26332e-10	1	0.32559	0.504155	0.189267	0.00019095	0.0339487
Cg1g004040.1	Cg1g004040	F-box family protein(AT5G49610)	0.00143725	1.58235e-106	4.61507e-75	1.16053e-73	0.610418	0.104928	0.137863	0.526882	5.87015e-06	0.00356302
Cg1g004830.1	Cg1g004830	G-protein coupled receptor(AT4G36440)	NA	1.79539e-21	3.76381e-07	1.90794e-11	0	0.473238	0.203882	0.217212	0.000863134	0.315307
MSTRG.369.1	Cs1g24850	aldehyde dehydrogenase 3F1(ALDH3F1)	0.110304	2.74724e-25	0.409154	0.000729323	0.736732	0.912365	0.717457	0.124817	0.000285772	0.825578
MSTRG.369.2	Cs1g24850	aldehyde dehydrogenase 3F1(ALDH3F1)	0.110304	3.75316e-25	0.409154	0.00037424	0.263268	0.0876347	0.282742	0.124259	0.000285772	0.823557
MSTRG.416.1	orange1.1t04057	-NA-	0.501246	2.48061e-06	0.00912794	0.0378674	0.182081	0.123114	0.169641	0.0805191	0.000967499	0.516802
Cg1g006310.3	Cg1g006310	acyl-CoA-binding domain 3(ACBP3)	0.972814	NA	4.99798e-21	0.00224531	0.120743	0.0790342	0.00222816	0.016711	0.0809765	3.25195e-06
Cg1g006650.5	Cg1g006650	N-acetyl-l-glutamate synthase 2(NAGS2)	4.28357e-09	0	3.47122e-19	4.27591e-39	0.436262	0.178787	0.430807	0.224763	0.000985395	0.97387
Cg1g007190.1	Cg1g007190	nitrogen fixation S (NIFS)-like 1(NFS1)	1.10443e-181	1.06698e-70	3.70412e-209	7.65312e-90	0.130816	0.519792	0.333051	0.00757197	0.000780325	0.0134042
Cg1g007850.2	Cg1g007850	hypothetical protein(AT4G38060)	1.23429e-08	7.44745e-64	9.85949e-21	0	0.245543	0.136383	0.135715	0.978357	0.000521057	0.0203847
MSTRG.987.1	Cs3g02600	phytosulfokin receptor 1(PSKR1)	0.000260982	0.000820928	7.87289e-16	4.69858e-35	0.923006	0.102088	0.140593	0.262993	1.10277e-06	1.41214e-05
Cg1g011980.1	Cg1g011980	phytosulfokin receptor 1(PSKR1)	0.000260982	1.28864e-23	7.17147e-16	4.69858e-35	0.0769936	0.897628	0.804652	0.279921	1.11328e-06	0.00547252
MSTRG.992.3	MSTRG.992	heat shock protein 60-2(HSP60-2)	1.11162e-05	6.00291e-51	7.37293e-21	1.73008e-17	0.532821	0.122554	0.287094	0.288001	0.000569786	0.158796
Cg1g013770.1	Cg1g013770	profilin 5(PRF5)	0.010107	0.0254493	9.04145e-17	1.02969e-91	0.584016	0.775817	0.728421	0.0682034	0.00032042	0.0005566
MSTRG.1130.2	Cs1g15890	profilin 5(PRF5)	0.010107	0.0212013	1.17429e-16	1.02969e-91	0.415984	0.224278	0.271602	0.0685423	0.000313789	0.000589601
Cg1g014580.1	Cg1g014580	transmembrane protein(AT1G45688)	0.0352025	1.19814e-19	2.88383e-20	4.81601e-53	0.371449	0.177945	0.319788	0.0524903	0.000205984	0.31825
MSTRG.1239.12	Cs1g14390	RNA helicase 1(RH1)	NA	1.03637e-13	2.33884e-14	1.51406e-11	0	0.442595	0.415487	0.588579	0.000582611	0.00761522
MSTRG.1320.1	Cs1g13710	pleiotropic drug resistance 12(ABCG40)	0.0131662	0.000890209	0.000227587	4.62879e-192	0.338822	0.574358	0.491824	0.060354	4.73224e-05	0.0127945
MSTRG.1320.4	Cs1g13710	pleiotropic drug resistance 12(ABCG40)	2.26494e-10	8.52057e-07	1.15417e-32	3.90258e-33	0.629439	0.337913	0.494479	0.0242246	0.00089614	0.0416998
MSTRG.1610.19	Cs8g10160	NAD(P)-linked oxidoreductase superfamily protein(AT1G60730)	0.000267345	1.59441e-17	1.17206e-268	0.055479	0.457653	0.226996	0.125432	0.225615	0.0386132	5.74402e-05
Cg1g020140.1	Cg1g020140	zinc finger (C3HC4-type RING finger) family protein(BRIZ2)	0.185832	2.01274e-88	0.414891	3.08523e-11	0.0917709	0.164526	0.370259	0.300375	0.000551529	0.201675
Cg1g020590.3	Cg1g020590	-NA-	0.0196957	0	1.5042e-23	1.51022e-15	0.632901	0.0652409	0.499469	0.171518	7.64403e-06	0.587955
MSTRG.1810.2	orange1.1t02762	-NA-	0.200722	0.000218093	1.72204e-05	0.372656	0.666017	0.178807	0.473155	0.0179357	0.000422089	0.0743915
Cg1g023950.1	Cg1g023950	Tetratricopeptide repeat (TPR)-like superfamily protein(AT5G51340)	1.49132e-12	1.36451e-37	8.28266e-10	3.00626e-114	0.112901	0.712452	0.766665	0.594557	2.13679e-05	0.0109353
Cg1g025210.1	Cg1g025210	hypothetical protein(AT4G33467)	0.318734	0.775918	0.0165408	0.0514856	0.200237	0.126333	0.127648	0.946143	0.0238167	0.000454332
MSTRG.2099.6	Cs1g05770	hypothetical protein(AT4G33467)	5.3239e-08	0.509302	2.82643e-05	1.20959e-19	0.037499	0.288753	0.134268	0.0222902	0.00592605	0.000701576
MSTRG.2130.1	Cs1g05410	Transducin/WD40 repeat-like superfamily protein(AT1G48870)	NA	8.49861e-152	1.80486e-31	2.9402e-50	0	0.69393	0.347198	0.120228	0.000455674	0.129865
MSTRG.2378.6	Cs1g01390	Thioredoxin superfamily protein(HCC2)	1.03452e-35	9.47207e-12	0.00186822	1.12948e-76	0.177799	0.179917	0.0135357	0.000394845	0.974792	0.104509
Cg1g029430.1	Cg1g029430	peroxisomal ABC transporter 1(ABCD1)	3.66895e-183	1.56451e-49	0	1.13674e-20	0.0314897	0.169571	0.644179	0.0196532	0.319895	0.000977505
MSTRG.2420.5	Cs9g03430	chromosome-associated kinesin(AT4G26410)	0.49272	5.89759e-08	5.54968e-10	1.27776e-10	0.290297	0.0679411	0.0905226	0.331965	0.00016309	0.00261148
Cg2g000210.1	Cg2g000210	antitermination NusB domain-containing protein(AT4G26370)	0.0978666	0.00616868	0.0821417	3.99779e-07	0.586589	0.742344	0.785224	0.043616	0.00179427	0.000522442
Cg2g003630.1	Cg2g003630	NAD(P)-binding Rossmann-fold superfamily protein(AT5G19440)	9.29605e-29	0	0	3.95328e-137	0.48357	0.946451	0.837645	0.150308	2.82638e-05	0.0106593
Cg2g003690.1	Cg2g003690	NAD(P)-binding Rossmann-fold superfamily protein(AT5G19440)	1.75473e-68	0	0	1.8984e-268	0.499983	0.0531904	0.148632	0.132273	0.000599296	0.00323133
MSTRG.2782.6	Cs2g31230	phytochromobilin:ferredoxin oxidoreductase, chloroplast / phytochromobilin synthase (HY2)	0.822958	0.735117	0.298029	0.0958596	0.191347	0.106996	0.0878197	0.0406803	0.000163143	1.37448e-05
MSTRG.2826.1	Cs2g29670	Calcium-dependent lipid-binding (CaLB domain) family protein(AT5G12300)	6.77714e-173	0.0182244	7.27879e-14	1.42719e-10	0.517408	0.815048	0.223948	3.10002e-05	0.27889	0.284323
MSTRG.2939.3	Cs2g28140	GDSL-like Lipase/Acylhydrolase superfamily protein(AT3G27950)	NA	NA	1.18005e-06	2.72122e-87	0	0.752037	0	1.32714e-05	1.32714e-05	1
MSTRG.2939.2	Cs2g28140	GDSL-like Lipase/Acylhydrolase superfamily protein(AT3G27950)	NA	NA	1.18005e-06	9.23084e-88	1	0.247963	1	1.32714e-05	1.32714e-05	1
Cg2g008570.1	Cg2g008570	transmembrane protein(AT1G67020)	1.95072e-21	7.73004e-301	2.17649e-36	8.76841e-44	0.0229874	0.253368	0.198782	0.583892	0.000937006	0.167771
Cg2g009200.1	Cg2g009200	Tetratricopeptide repeat (TPR)-like superfamily protein(AT3G26630)	0.200503	5.43667e-69	3.8014e-05	6.95551e-18	0.683103	0.479313	0.605468	0.232476	0.000827575	0.412498
MSTRG.3312.1	Cs2g25650	ACT domain repeat 6(ACR6)	8.64204e-17	0	2.15499e-61	0	0.146575	0.726795	0.635339	0.691938	5.22135e-05	0.131127
Cg2g010570.1	Cg2g010570	ACT domain repeat 6(ACR6)	2.63765e-06	0	1.03103e-61	0	0.845255	0.273129	0.364661	0.691718	0.000158449	0.135741
Cg2g012060.1	Cg2g012060	-NA-	0.247372	2.64495e-102	0.0108553	6.71044e-07	0.396207	0.793796	0.52342	0.410561	0.000178679	0.675485
MSTRG.3442.15	orange1.1t03016	-NA-	1.82078e-06	1.57797e-11	8.02772e-32	0	0.336889	0.070536	0.0346466	0.178866	0.000332355	0.000828705
Cg2g012770.1	Cg2g012770	PQ-loop repeat family protein / transmembrane family protein(AT5G40670)	4.77755e-17	0.000462242	0	2.24322e-226	0.928455	0.553714	0.26199	0.220031	0.140619	4.62741e-05
MSTRG.3511.1	Cg2g013140	Tyrosine transaminase family protein(TAT7)	2.28815e-07	0.865578	2.26581e-06	7.45739e-10	0.0796015	0.452528	0.219026	0.00425092	0.000221922	0.0119919
MSTRG.3521.6	Cs2g23560	RING 1A(RING1A)	0.00128438	2.88654e-09	3.73832e-55	2.76318e-28	0.384555	0.229391	0.0079162	0.0398651	0.0903645	0.000670031
MSTRG.3655.1	Cs2g22680	transmembrane protein(AT4G28100)	0.722733	8.14977e-33	0.000222858	0.000194949	0.572746	0.340434	0.489856	0.149188	7.41934e-05	0.338152
Cg2g015120.1	Cg2g015120	transmembrane protein(AT4G28100)	0.722733	1.19917e-32	0.000255476	0.000194949	0.427254	0.659547	0.509861	0.148145	7.17482e-05	0.338455
MSTRG.3715.4	orange1.1t02490	-NA-	0.115679	2.29135e-08	5.14232e-20	7.43349e-41	0.233126	0.175848	0.0140415	0.0968146	0.466104	0.00020389
MSTRG.3844.5	Cs2g21390	NAD(P)-binding Rossmann-fold superfamily protein(AXR1)	6.40239e-25	0	0.000694519	8.35038e-283	0.0888244	0.758501	0.558149	0.473039	0.000131662	0.174759
Cg2g020780.1	Cg2g020780	Subtilisin-like serine endopeptidase family protein(AIR3)	NA	0.0520253	2.3543e-16	0.00110009	1	0.0928292	0.0806798	0.768327	0.00010362	0.000523572
MSTRG.4114.2	Cs2g18910	Subtilisin-like serine endopeptidase family protein(AIR3)	NA	0.0362222	2.3543e-16	0.00110009	0	0.907171	0.917037	0.814587	0.00010362	0.000610719
Cg2g021020.1	Cg2g021020	Seven transmembrane MLO family protein(MLO11)	0.00240797	NA	0.000669804	2.26557e-46	0.670664	0.730029	0	0.00016575	0.220399	0.00185193
MSTRG.4163.11	Cs1g06710	Cyclophilin-like peptidyl-prolyl cis-trans isomerase family protein(AT3G15520)	2.56789e-152	0.00198504	4.24818e-41	4.3118e-10	0.12004	0.0731095	0.302885	0.000177589	0.667538	0.186842
MSTRG.4284.2	MSTRG.4284	UDP-Glycosyltransferase superfamily protein(AT2G29710)	0.444547	3.33322e-07	NA	4.52655e-08	0.309892	0.0463191	0.105872	0.408757	0.000632119	0.0552564
MSTRG.4443.2	Ciclev10009509m	-NA-	0.000158355	8.89408e-29	NA	0.0806652	0.258349	0.900682	0.480737	0.140891	0.000430893	0.345119
MSTRG.4502.3	orange1.1t03504	-NA-	0	0.0303682	0	0	0.432139	0.020313	0.566765	2.16963e-08	0.221474	0.624339
MSTRG.4576.2	orange1.1t02839	-NA-	NA	0.183903	0.782376	0.00142608	0.974038	0.710654	0.718054	0.767752	0.00105295	0.000824788
Cg2g026290.1	Cg2g026290	-NA-	NA	0.200881	0.938662	NA	0	0.250582	0.24504	0.799041	2.42152e-05	0.00574957
MSTRG.4839.1	Cs2g17190	Dynein light chain type 1 family protein(AT1G23220)	6.59733e-46	0.163358	NA	7.25521e-162	0.484637	0.00172811	0.780507	0.000798511	0.186347	0.348886
Cg2g030250.1	Cg2g030250	Major facilitator superfamily protein(AT1G54730)	3.54168e-12	1.84044e-38	3.5791e-41	6.46987e-89	0.189505	0.408529	0.223923	0.0050325	0.000437944	0.335638
Cg2g033880.2	Cg2g033880	-NA-	NA	1.29158e-149	7.82461e-13	2.71711e-89	0	0.098127	0.016625	0.0237299	0.000973174	0.42265
MSTRG.5208.1	Cs2g13500	MATE efflux family protein(AT1G71140)	NA	NA	NA	4.6826e-78	1	0	0	1	0	0
Cg2g034240.1	Cg2g034240	MATE efflux family protein(AT1G71140)	NA	NA	NA	4.6826e-78	0	1	1	1	0	0
MSTRG.5337.1	orange1.1t01511	-NA-	0.149197	0.604955	1.49188e-23	1.15785e-108	0.0985004	0.260802	0.176504	0.0261972	0.00339279	0.000449792
MSTRG.5366.4	Cs2g24220	bidirectional amino acid transporter 1(BAT1)	1.03357e-07	0.00471365	0.0233937	0.239247	0.39322	0.472692	0.0534982	3.77809e-06	0.0219454	0.000177884
Cg2g036890.2	Cg2g036890	death domain associated protein(CEST)	8.42878e-05	7.84099e-22	6.24574e-11	1.10333e-15	0.453695	0.255935	0.361285	0.0410898	0.000821946	0.0532387
Cg2g037110.1	Cg2g037110	Molybdenum cofactor sulfurase family protein(AT1G30910)	0.692168	1.86274e-09	0.861717	0.126378	0.864412	0.937915	0.92896	0.735641	7.04729e-05	0.10256
MSTRG.5510.2	Cs2g11790	Molybdenum cofactor sulfurase family protein(AT1G30910)	0.658646	1.86274e-09	0.861717	0.176454	0.135292	0.0620846	0.0710396	0.735641	0.00010323	0.102941
MSTRG.5672.1	Cs2g09830	acyl-activating enzyme 14(AAE14)	0.123061	0.000298081	NA	9.59572e-178	0.682888	0.00286848	0.00816376	0.387085	0.00133651	0.000976995
Cg2g039280.1	Cg2g039280	nuclear factor Y, subunit A7(NF-YA7)	1.76176e-12	2.99942e-05	1.69424e-105	2.90485e-05	0.0522119	0.152871	0.196926	0.281043	0.0530681	0.000616475
MSTRG.5696.2	Cs2g09590	cation-chloride co-transporter 1(CCC1)	7.58818e-05	1.04329e-248	6.29562e-12	0	0.852764	0.0571052	0.489807	0.201784	1.92496e-06	0.256637
MSTRG.5711.2	Cs2g09440	auxin response factor 6(ARF6)	NA	0	1.43403e-10	0	0	0.91102	0.309278	0.191077	3.57219e-07	0.42265
Cg2g039820.1	Cg2g039820	IAP-like protein 1(ILP1)	2.71478e-07	6.53014e-26	1.26677e-37	1.50837e-13	0.170523	0.430604	0.413231	0.652458	0.000164934	0.0059853
MSTRG.5823.1	Cs2g07240	terpene synthase 14(TPS14)	NA	0.176891	0.000685876	NA	0.242415	0.54183	0.796963	0.000581002	0.228544	0.0868014
Cg2g041010.1	Cg2g041010	S-locus lectin protein kinase family protein(B120)	3.06637e-19	3.34009e-10	7.28068e-14	4.02152e-200	0.975057	0.47574	0.780932	0.00870003	0.000790702	0.0412036
MSTRG.5928.9	Cs2g06200	allantoinase(ALN)	0.132835	6.0122e-38	7.00107e-26	1.60165e-14	0.431767	0.119947	0.333323	0.0137918	0.000676805	0.123662
Cg2g042600.1	Cg2g042600	Glucose-6-phosphate/phosphate translocator-like protein(APE2)	6.8741e-86	0	0	0	0.121073	0.566073	0.122309	0.000822478	0.00141525	0.978394
Cg2g043560.1	Cg2g043560	-NA-	0.115604	2.33145e-05	8.34448e-10	1.027e-05	0.757089	0.919132	0.880374	0.195949	0.000660009	0.00855248
MSTRG.6085.1	Cs2g04630	-NA-	0.0980478	2.33145e-05	4.92844e-10	7.60815e-06	0.243029	0.0811021	0.119626	0.200048	0.000708881	0.00830906
MSTRG.6123.37	Cs2g04330	receptor-like kinase in flowers 1(RKF1)	0.0011972	5.22205e-17	1.24165e-24	1.2454e-22	0.170077	0.0167724	0.00820904	0.243064	3.51752e-05	6.65499e-05
Cg2g044220.1	Cg2g044220	Tetratricopeptide repeat (TPR)-like superfamily protein(PRP39-2)	2.54137e-26	0	1.77398e-51	2.97262e-84	0.924373	0.414975	0.428109	0.96642	0.000505938	0.210302
MSTRG.6183.2	Cs2g03490	choice-of-anchor C domain protein (DUF642)	0.936612	0.000984234	6.97293e-36	8.51589e-292	0.594522	0.312217	0.619294	0.000206829	0.000832772	0.0863725
MSTRG.6237.6	Cs2g02790	WRKY DNA-binding protein 31(WRKY31)	0.000241406	0.00753456	0.169018	0.234687	0.0456493	0.104128	0.0437213	0.000146836	0.00014133	0.711265
MSTRG.6791.7	Cs3g06300	receptor like protein 6(RLP6)	NA	0.0045669	0.300814	0.224031	0.0100595	0.109277	0.0391293	0.00205217	0.000388714	0.0402006
MSTRG.6861.12	MSTRG.6861	-NA-	0.00264824	7.7184e-146	2.21743e-43	1.97828e-42	0.427934	0.0767038	0.109243	0.64138	0.000465977	0.0203814
MSTRG.6947.4	Cs3g06840	NAD(P)-binding Rossmann-fold superfamily protein(VEP1)	NA	0.171958	2.7893e-17	0.000549034	0.172691	0.0705871	0.501019	0.00064776	0.615624	0.193678
MSTRG.6955.1	Cs3g06930	ETHYLENE-INSENSITIVE3-like 1(EIL1)	2.50366e-07	2.65126e-23	0	4.44225e-08	0.54106	0.229772	0.146186	0.384671	0.0279788	0.000433462
MSTRG.7064.2	Ciclev10003007m	-NA-	0.00666794	1.78686e-70	2.81999e-23	9.16756e-60	0.296265	0.0243165	0.212743	0.222795	0.000676717	0.523614
Cg3g010630.6	Cg3g010630	NAD(P)-linked oxidoreductase superfamily protein(AT1G60680)	1.07771e-07	1.00883e-08	4.28119e-10	2.65045e-180	0.173879	0.488908	0.296288	0.00128653	5.38899e-05	0.0120992
MSTRG.7613.1	Cs6g06820	importin alpha isoform 2(IMPA-2)	5.75124e-15	0.986931	0.0462525	2.40604e-28	0.361044	0.866511	0.130331	7.52471e-05	0.136008	0.386866
Cg3g011450.1	Cg3g011450	importin alpha isoform 2(IMPA-2)	5.75124e-15	0.943821	0.0462525	1.17153e-08	0.638956	0.133489	0.863496	4.12401e-05	0.136008	0.397262
MSTRG.7568.1	Cs3g11330	adenine phosphoribosyltransferase-like protein, putative (DUF2358)(AT3G04890)	0.507768	0.0373582	4.21614e-20	0.000525277	0.169767	0.134814	0.050033	0.103325	0.419874	0.000702164
MSTRG.7697.1	Cs3g16160	heptahelical protein 4(HHP4)	0	0.00565341	5.17189e-154	6.39133e-61	0.22836	0.0825025	0.619696	0.000410433	0.470308	0.139001
Cg3g012930.1	Cg3g012930	heptahelical protein 4(HHP4)	0	2.7789e-26	2.5013e-96	1.3589e-105	0.658577	0.816117	0.275815	0.000295863	0.437775	0.136134
MSTRG.7732.6	Cs3g16540	Inositol 1,3,4-trisphosphate 5/6-kinase family protein(AT4G08170)	8.00196e-46	3.01899e-165	0	9.1224e-57	0.676841	0.178471	0.196596	0.785606	0.000277355	0.00207933
Cg3g014720.1	Cg3g014720	transferases, transferring glycosyl groups(AT1G78280)	NA	0	1.65492e-19	0	0.000200379	0.762213	0.167183	0.0660459	0.000134184	0.422156
Cg3g015070.1	Cg3g015070	serine/arginine-rich splicing factor-like protein, putative(SC35)	0.0371678	2.11537e-76	0.0012675	1.71597e-127	0.504413	0.333959	0.406551	0.398609	0.000114839	0.286417
Cg3g015070.2	Cg3g015070	serine/arginine-rich splicing factor-like protein, putative(SC35)	0.0371618	1.13351e-76	0.00111953	1.71597e-127	0.495721	0.666029	0.593689	0.40065	0.000118752	0.286653
Cg3g020330.2	Cg3g020330	alpha/beta-Hydrolases superfamily protein(AT1G34340)	0.123316	1.64517e-27	0.0207211	7.76279e-43	0.290435	0.552426	0.264072	0.0394204	4.38543e-05	0.722243
Cg3g021040.1	Cg3g021040	P-loop containing nucleoside triphosphate hydrolases superfamily protein(FRA1)	0	NA	4.31086e-147	0	0.693126	0.129378	1	0.000239562	0.205784	0.42265
MSTRG.8361.3	Cs3g23220	P-loop containing nucleoside triphosphate hydrolases superfamily protein(FRA1)	0	NA	7.63481e-184	NA	0.298833	0.855063	0	0.00035996	0.201323	0.42265
Cg3g021860.1	Cg3g021860	Serine protease inhibitor (SERPIN) family protein(SERPIN1)	3.58025e-10	4.21328e-56	4.3249e-23	5.60389e-214	0.231095	0.118196	0.217054	0.0736596	0.000773735	0.703622
Cg3g023670.2	Cg3g023670	transmembrane protein(AT3G11745)	0.00334511	6.12859e-62	0.000713491	9.00558e-46	0.77028	0.303731	0.592958	0.246449	0.000106946	0.427827
MSTRG.8683.2	Cs3g26620	Alba DNA/RNA-binding protein(AT1G76010)	0	3.67936e-191	0	0	0.0230914	0.792439	0.827929	0.452602	4.75948e-06	7.20956e-05
MSTRG.8809.8	Cs3g27730	switch subunit 3(SWI3B)	5.04278e-30	1.45923e-33	4.04288e-08	1.95455e-26	0.0274041	0.296164	0.307552	0.769063	6.36117e-05	0.00637178
Cg3g025970.2	Cg3g025970	-NA-	0.00317268	6.78624e-06	0.00845819	3.40424e-05	0.0955075	0.936882	0.923177	0.648075	2.3239e-07	8.12311e-05
MSTRG.8891.7	Cs7g07380	Protein kinase superfamily protein(ACDO1)	0.0361947	3.26141e-10	4.93638e-18	6.665e-47	0.0937746	0.034701	0.0161375	0.0463226	0.000531593	0.000319733
MSTRG.9074.1	Cs7g05350	RNA-dependent RNA polymerase 6(RDR6)	NA	NA	0	NA	0	0.250077	0.998362	0.0576595	0.38991	2.69185e-06
MSTRG.9092.10	Cs7g05000	Cyclophilin-like peptidyl-prolyl cis-trans isomerase family protein(AT4G32420)	1.31018e-32	0	6.5814e-20	0.00184997	0.176748	0.453526	0.216638	0.205808	0.000233307	0.78775
MSTRG.9149.1	Cs4g20080	zinc finger FYVE domain protein(AT2G25730)	0	3.23339e-65	1.27391e-113	NA	0.667135	0.1304	0.971204	3.07562e-05	0.242588	0.452783
Cg4g006390.2	Cg4g006390	stress response protein(AT5G11760)	0.728834	NA	0	3.19034e-146	0.219709	0.593949	0.999037	0.182493	0.208733	1.11194e-05
Cg4g006390.1	Cg4g006390	stress response protein(AT5G11760)	0.758182	NA	0	2.93E-311	0.780005	0.406051	0.000963391	0.182493	0.208996	8.49434e-06
MSTRG.9455.1	Cs4g18650	homeobox protein ATH1(ATH1)	0.00103642	0.0130656	5.05802e-11	NA	0.334895	0.587701	0.10029	0.000155761	0.175268	0.195621
Cg4g006490.1	Cg4g006490	homeobox protein ATH1(ATH1)	0.00181232	0.0130656	4.07923e-11	NA	0.691205	0.412172	0.89971	0.000154551	0.129163	0.205656
Cg4g006610.3	Cg4g006610	rhomboid family protein(AT5G11810)	0.332225	0.478146	0.00843667	5.27802e-32	0.65602	0.378563	0.443498	0.101327	0.000438082	0.000976816
Cg4g007330.1	Cg4g007330	Embryo-specific protein 3, (ATS3)(AT2G41475)	0.004538	0.00176404	4.36199e-14	2.08103e-25	0.260964	0.415558	0.391079	0.290256	0.000890849	0.00249213
Cg4g007330.2	Cg4g007330	Embryo-specific protein 3, (ATS3)(AT2G41475)	0.00391555	0.00176404	5.42013e-14	2.08103e-25	0.73924	0.584484	0.608921	0.289933	0.000908384	0.00258396
MSTRG.9666.3	Cs4g16650	aldehyde dehydrogenase 2C4(ALDH2C4)	1.84254e-05	1.19703e-88	3.71634e-09	0.62336	0.179275	0.0848553	0.176033	0.189369	0.000215789	0.951538
Cg4g009070.2	Cg4g009070	CwfJ-like family protein / zinc finger (CCCH-type) family protein(AT5G56900)	4.91093e-07	4.81029e-65	2.4512e-10	1.50931e-87	0.0495773	0.253608	0.165611	0.221181	0.000794645	0.147811
MSTRG.9790.1	Cs1g07930	transcriptional regulator ATRX-like protein(AT5G53930)	0.282372	0.370596	1.88588e-62	2.28294e-13	0.124669	0.0598013	0.0687473	0.779474	0.110613	0.000595586
MSTRG.9907.3	MSTRG.9907	-NA-	3.67223e-07	0.019163	0.0218784	2.31053e-21	0.0747171	0.262886	0.0644562	0.000268121	0.0271494	0.826196
MSTRG.10143.1	Cs7g23110	Ribosomal S17 family protein(AT3G10610)	3.30376e-15	0	3.13027e-18	6.30346e-10	0.0557861	0.988003	0.679661	0.434728	9.44497e-06	0.188805
Cg4g014350.1	Cg4g014350	Ribosomal S17 family protein(AT3G10610)	3.30376e-15	0	8.54033e-18	1.52648e-09	0.944214	0.011849	0.320424	0.434539	1.0342e-05	0.188917
MSTRG.10183.8	MSTRG.10183	triosephosphate isomerase(TPI)	7.16114e-07	2.57619e-15	9.18325e-05	1.37972e-37	0.345064	0.08922	0.204826	0.061157	0.000147518	0.0378579
MSTRG.10395.5	Cs4g07670	actin-related protein 8(ARP8)	0.000479223	7.41552e-05	0.00816709	0.287195	0.0200699	0.0887588	0.0489065	0.0218991	0.000340248	0.0646719
MSTRG.10466.7	Ciclev10010355m	-NA-	0.00395956	8.44645e-05	0.357056	1.78318e-09	0.00928159	0.0909707	0.0578386	0.166025	0.000418574	0.0856963
MSTRG.10484.18	Cs4g06820	Phosphoinositide phosphatase family protein(AT3G43220)	0	0	0	0	0.0243443	0.405501	0.0184838	0.000847742	0.000626595	0.856032
MSTRG.10467.1	Cs4g06580	FBD, F-box and Leucine Rich Repeat domains containing protein(AT5G56690)	5.3953e-07	9.21839e-106	0.424469	0.00132189	0.0126293	0.088069	0.130643	0.727941	0.00079389	0.382995
MSTRG.10532.2	Cs4g06170	hypothetical protein(AT2G26340)	0.0487554	0.00104715	2.30702e-22	0.85183	0.207678	0.0908724	0.073807	0.396374	0.00208143	0.000971381
Cg4g018800.2	Cg4g018800	K-box region and MADS-box transcription factor family protein(AP3)	0.0582137	2.03686e-08	4.64841e-49	0.00213984	0.356718	0.160314	0.0393952	0.188123	0.0669072	0.000295679
MSTRG.10587.2	Cs4g05500	BED zinc finger and hAT dimerization domain-containing protein DAYSLEEPER(DAYSLEEPER)	1.58018e-44	3.05649e-16	2.68058e-28	0	0.0717989	0.951201	0.941676	0.722378	6.26756e-06	7.43408e-06
Cg4g023480.1	Cg4g023480	histidine kinase 2(HK2)	1.93307e-59	NA	0.502815	NA	0.357408	0.579355	0.016835	0.000267733	0.252024	0.132447
MSTRG.10893.1	Cs4g02460	histidine kinase 2(HK2)	1.10241e-59	NA	0.515523	NA	0.642194	0.419795	0.983165	0.0003245	0.252763	0.133125
Cg4g024770.1	Cg4g024770	hypothetical protein(AT2G46490)	0.0714299	2.01829e-15	NA	6.55133e-06	0.743269	1	0.897949	0.296327	0.000684225	0.166714
MSTRG.11019.1	Cs4g01270	hypothetical protein(AT2G46490)	0.0743154	5.53439e-16	NA	6.55133e-06	0.256791	0	0.10452	0.299421	0.000675281	0.179516
MSTRG.11094.4	Cs5g01750	Transducin/WD40 repeat-like superfamily protein(AT5G42010)	NA	0.283142	0	0	0	0.412178	0.583865	0.445557	0.126154	0.000145188
MSTRG.11172.1	Cs5g02040	Nuclear transport factor 2 (NTF2) family protein(AT4G10925)	0.019238	4.65771e-30	2.9868e-09	0.00173567	0.262116	0.0727113	0.151537	0.296451	0.000463823	0.184026
MSTRG.11237.1	Cs5g03030	D111/G-patch domain-containing protein(AT1G63980)	1.39136e-05	6.09239e-17	0.00484602	1.32139e-54	0.580359	0.307941	0.513715	0.0416332	0.00033373	0.313166
MSTRG.11258.1	Cs5g03250	POX (plant homeobox) family protein(BEL1)	1.4908e-09	0	2.26472e-188	1.02609e-268	0.535312	0.910323	0.75177	0.545096	6.47156e-05	0.427393
MSTRG.11535.2	Cs5g06260	manganese-dependent ADP-ribose/CDP-alcohol diphosphatase-like protein(AT4G24730)	0.0207969	2.43275e-61	7.34244e-14	0.489194	0.313621	0.135775	0.178353	0.720574	0.000639963	0.317708
Cg5g006230.1	Cg5g006230	tetratricopeptide repeat (TPR)-containing protein(AT5G63200)	0.337822	0.115078	3.99923e-102	2.65492e-44	0.479473	0.425651	0.319172	0.227227	0.500237	0.000339983
Cg5g006320.2	Cg5g006320	HAL3-like protein A(HAL3A)	0.0318036	0.704444	0.162241	0.970923	0.232619	0.0544691	0.179368	0.000164277	0.0116536	0.147594
Cg5g007510.1	Cg5g007510	GATA transcription factor 26(GATA26)	8.08652e-20	4.13027e-47	6.00792e-53	4.60435e-112	0.121049	0.345136	0.270355	0.0804395	0.000409431	0.014664
MSTRG.11957.1	Cs5g10600	Transcription initiation factor TFIIE, beta subunit(AT4G20330)	0.345207	9.27207e-11	0.00203905	2.39061e-05	0.300187	0.172644	0.19899	0.470037	0.000316159	0.065753
Cg5g011540.3	Cg5g011540	Nuclear transport factor 2 (NTF2)	7.10467e-12	3.18188e-20	2.16308e-17	4.28436e-207	0.371483	0.720722	0.722719	0.960317	0.000361668	0.000989596
Cg5g011540.1	Cg5g011540	Nuclear transport factor 2 (NTF2)	1.15881e-09	3.73944e-19	6.50533e-18	3.58053e-206	0.609164	0.268345	0.268159	0.996214	0.000234163	0.000925823
Cg5g011600.2	Cg5g011600	SPIRAL1-like1(SP1L1)	7.65009e-11	6.40117e-31	3.38162e-28	9.7851e-54	0.403959	0.664684	0.537734	0.107692	0.000828206	0.097863
Cg5g012110.1	Cg5g012110	Pentatricopeptide repeat (PPR) superfamily protein(AT1G18485)	9.18351e-47	0.0568201	9.76768e-05	5.80633e-117	0.324919	0.547147	0.303804	0.000376473	0.0942872	0.812686
MSTRG.12220.1	Ciclev10030069m	-NA-	0.0320806	9.5181e-17	0.00327201	4.08766e-05	0.203894	0.0936255	0.1746	0.140086	0.000384703	0.49488
MSTRG.12228.1	Cs6g01745	-NA-	4.98255e-25	0.75699	0.894798	0.0203803	0.931394	0.958467	0.882961	0.000601232	0.467692	0.251406
MSTRG.12228.3	Cs6g01745	-NA-	1.33698e-37	0.532871	0.081437	0.954116	0.0478027	0.0377634	0.0911497	0.00053595	0.7726	0.286447
Cg5g014540.1	Cg5g014540	aminophospholipid ATPase 1(ALA1)	1.34327e-08	1.59718e-06	1.24064e-233	4.62557e-29	0.226552	0.405283	0.90856	0.04331	0.327431	0.000151948
MSTRG.12455.4	Cs5g14940	Polynucleotidyl transferase, ribonuclease H-like superfamily protein(AT3G01410)	0.784259	9.11757e-89	2.21869e-64	NA	0.148173	0.0144366	0.085869	0.265489	0.000312575	0.315604
MSTRG.12500.7	Cs1g08780	BED zinc finger and hAT dimerization domain-containing protein DAYSLEEPER(DAYSLEEPER)	0.012864	3.16801e-170	1.59779e-18	5.56888e-08	0.727891	0.410841	0.205867	0.220059	0.000996376	0.0455331
MSTRG.12557.3	Cs4g13030	NAC domain containing protein 75(NAC075)	NA	NA	1.89007e-10	6.12825e-183	0	0.962606	0.00513652	1.22714e-06	8.32095e-06	0.42265
MSTRG.12610.1	Cs5g15580	Pentatricopeptide repeat (PPR) superfamily protein(AT1G79080)	1.57473e-26	0.157863	9.09586e-25	0.175255	0.831985	0.935626	0.611916	0.000578193	0.411078	0.150516
Cg5g017750.1	Cg5g017750	GTP-binding protein-like protein(AT1G56050)	0.00050892	5.25386e-77	7.79588e-30	9.30753e-37	0.409244	0.69528	0.642985	0.507102	0.000542004	0.052788
MSTRG.12619.1	Cs5g15730	GTP-binding protein-like protein(AT1G56050)	0.00588606	4.91556e-74	1.61599e-15	5.25491e-38	0.408591	0.198693	0.247795	0.48078	0.000507435	0.0926115
MSTRG.12654.25	orange1.1t02728	-NA-	0	1.02648e-158	1.52762e-80	2.32013e-12	0.146547	0.14633	0.020653	0.000766647	0.996035	0.0678996
Cg5g018750.1	Cg5g018750	-NA-	0.157771	0.193585	1.14296e-66	2.04836e-05	0.157334	0.751236	0.916026	0.457302	0.0542096	3.3272e-06
Cg5g020940.2	Cg5g020940	ankyrin repeat protein(AT1G73350)	1.01335e-09	1.03072e-19	3.82256e-11	4.75128e-16	0.0902825	0.415534	0.146477	0.00824261	0.000719694	0.344478
MSTRG.12986.8	Cs7g26950	Ribosomal protein S7e family protein(AT1G48830)	3.40908e-106	1.09398e-169	3.89447e-69	0	0.241166	0.603072	0.0707028	0.000505158	0.0112703	0.105486
MSTRG.13021.1	Cs5g18740	S-adenosyl-L-methionine-dependent methyltransferases superfamily protein(NAMT1)	2.09179e-12	2.08433e-168	2.99552e-16	4.57528e-24	0.0329812	0.442355	0.421413	0.92526	0.000836804	0.184085
Cg5g025070.1	Cg5g025070	12-oxophytodienoate reductase 2(OPR2)	1.05233e-22	0.384638	0.63083	0.0584522	0.233253	0.353079	0.0705526	1.46238e-05	0.291001	0.193511
Cg5g027680.1	Cg5g027680	RNA binding protein(FPA)	0.00181328	3.94105e-07	2.22955e-116	1.3466e-79	0.62974	0.5233	0.382866	0.050219	0.102581	0.0005891
Cg5g030950.2	Cg5g030950	Homeodomain-like superfamily protein(MYR2)	4.9734e-120	0.588221	0.143759	2.1357e-13	0.249063	0.350964	0.0634618	9.70215e-05	0.552803	0.32614
Cg5g031730.1	Cg5g031730	BTB-POZ and MATH domain 4(BPM4)	8.04521e-85	0	5.6723e-28	0.039669	0.0641874	0.552607	0.528246	0.919478	0.000273078	0.155673
Cg5g032060.1	Cg5g032060	-NA-	0.158483	6.32883e-08	0.00130736	3.94073e-05	0.709362	0.861344	0.779984	0.156021	0.000827499	0.199206
MSTRG.13779.1	Cs5g27540	-NA-	0.16068	5.27222e-08	0.00130736	3.94073e-05	0.291163	0.138656	0.219545	0.159067	0.00080231	0.196399
MSTRG.13786.2	Cs5g27620	-NA-	0.010795	3.39907e-08	2.83868e-12	8.93787e-46	0.140942	0.0607206	0.0186431	0.0433844	0.00313687	0.000789646
MSTRG.14030.2	Cs5g30670	BEACH-DOMAIN HOMOLOG A1(SPI)	1.55574e-12	NA	3.18875e-196	2.13444e-183	0.892855	0.0451205	0.00176622	0.207757	2.20423e-05	0.00134082
Cg5g034940.1	Cg5g034940	ETO1-like 1(EOL1)	0.0226043	0.00486936	3.15298e-32	9.49835e-98	0.388724	0.616961	0.571429	0.0984291	0.000516843	9.55234e-05
MSTRG.14044.1	Cs5g30750	ETO1-like 1(EOL1)	0.0362109	5.26632e-10	2.18366e-44	9.40145e-20	0.263054	0.116907	0.141676	0.258763	0.00094031	0.00315242
Cg5g035550.1	Cg5g035550	FZO-like protein(FZL)	0.810578	0.140441	2.34028e-32	1.0831e-30	0.196258	0.186267	0.107612	0.0134584	0.571353	0.000121646
MSTRG.14100.2	Cs5g31320	FZO-like protein(FZL)	2.16456e-15	0.0366122	0.00125581	4.5119e-20	0.0947222	0.0956208	0.161223	0.000431997	0.964963	0.0561956
Cg5g037260.1	Cg5g037260	multidrug resistance-associated protein 10(ABCC14)	0	3.71888e-122	4.16479e-197	1.47966e-30	0.553592	0.0968953	0.969767	2.55638e-07	0.205961	0.234681
MSTRG.14363.1	orange1.1t01681	-NA-	6.20346e-09	1.3178e-273	1.72464e-10	1.52525e-34	0.674905	0.349849	0.582713	0.382325	0.000447444	0.704085
Cg5g038390.1	Cg5g038390	-NA-	4.97475e-09	1.3178e-273	2.32468e-10	1.52525e-34	0.325315	0.650076	0.417287	0.382449	0.000458329	0.704742
MSTRG.14370.1	orange1.1t01698	-NA-	2.04177e-63	0.00194394	8.85446e-15	8.87186e-131	0.459442	0.211225	0.443061	0.000505911	0.0581829	0.838606
Cg5g039640.1	Cg5g039640	-NA-	0.414003	2.01048e-13	0.0105	0.40944	0.165209	0.0620158	0.0623592	0.991068	0.000503975	0.0478236
MSTRG.14536.4	orange1.1t00541	-NA-	1.90972e-08	4.47021e-19	2.01999e-15	2.62723e-130	0.245271	0.593698	0.232173	0.00041914	0.000831406	0.648029
MSTRG.14827.4	orange1.1t00243	-NA-	0.0118636	7.3394e-91	8.06044e-07	0.653246	0.200528	0.0814053	0.161274	0.390499	0.000742873	0.647446
MSTRG.14836.1	orange1.1t00235	-NA-	0.0134972	0.130862	3.13655e-104	0.888323	0.100061	0.15069	0.298043	0.0606957	0.391661	4.43098e-05
MSTRG.14979.1	Cs1g02780	P-loop containing nucleoside triphosphate hydrolases superfamily protein(PDE318)	0.0010324	1.28181e-47	3.93363e-63	1.44472e-239	0.395688	0.0599672	0.185229	0.13134	0.000362582	0.0478448
MSTRG.14979.5	Cs1g02780	P-loop containing nucleoside triphosphate hydrolases superfamily protein(PDE318)	0.0739023	1.09524e-20	2.83482e-23	1.49038e-104	0.461477	0.820423	0.641045	0.029967	0.000624167	0.0453521
Cg6g001040.1	Cg6g001040	zinc finger (C2H2 type) family protein(AT3G02790)	0.447424	3.78914e-07	NA	0.0883277	0.00326787	0.00742778	0.903353	0.000324487	0.109318	0.000364193
Cg6g002470.1	Cg6g002470	P-loop containing nucleoside triphosphate hydrolases superfamily protein(AT3G09720)	0.114038	0.00811339	NA	4.55965e-18	0.545581	0.793634	0.967116	0.24412	0.128567	0.000607934
MSTRG.15231.2	Cs6g04670	P-loop containing nucleoside triphosphate hydrolases superfamily protein(AT3G09720)	0.0898643	0.00811339	NA	4.55965e-18	0.452709	0.20252	0.0328841	0.244553	0.120605	0.000831673
MSTRG.15254.1	Cs6g04960	mediator of RNA polymerase II transcription subunit-like protein(AT3G53320)	4.6559e-24	1.22395e-153	0.0119175	3.79608e-15	0.0573184	0.427524	0.180182	0.301205	0.000441273	0.565716
Cg6g002870.1	Cg6g002870	hydroxyproline-rich glycoprotein family protein(AT5G02850)	NA	NA	0	NA	1	0.25	0	0.391002	0.0576689	0
Cg6g002870.2	Cg6g002870	hydroxyproline-rich glycoprotein family protein(AT5G02850)	NA	NA	0	NA	0	0.75	1	0.391002	0.0576689	0
Cg6g006770.1	Cg6g006770	Carbohydrate-binding-like fold(AT5G01260)	2.51129e-103	2.19929e-48	3.34272e-08	0	0.0778404	0.317598	0.1072	0.00424304	0.000356182	0.381566
Cg6g008110.2	Cg6g008110	Eukaryotic aspartyl protease family protein(CDR1)	6.70022e-16	0	4.14418e-74	0	0.550585	0.118502	0.167043	0.558296	7.68086e-06	0.0267534
Cg6g009240.1	Cg6g009240	SAC domain-containing protein 8(SAC8)	7.27486e-28	3.88022e-198	1.35558e-18	0.288783	0.166912	0.38883	0.367613	0.816074	0.000359845	0.120204
Cg6g010200.1	Cg6g010200	PYRIMIDINE 4(PYD4)	2.91695e-230	1.77257e-63	8.58918e-08	1.67197e-110	0.0623386	0.722019	0.753378	0.800877	5.46476e-05	0.0154579
MSTRG.16224.4	Cs6g13280	myosin-binding protein (Protein of unknown function, DUF593)(AT5G06560)	0.427019	0.780705	4.31541e-17	2.22638e-05	0.157301	0.230929	0.244687	0.537204	0.0321387	2.26074e-05
MSTRG.16331.4	Cs6g14020	NAD(P)-binding Rossmann-fold superfamily protein(SDR5)	4.66924e-35	0	2.48674e-303	6.38602e-42	0.944231	0.0723797	0.372297	0.416572	7.09075e-05	0.191763
MSTRG.16456.1	Cs6g15460	PHYTOSULFOKINE 3 PRECURSOR(PSK3)	3.17615e-23	0	0.0656491	0.00023082	0.052033	0.651817	0.42232	0.357418	1.44864e-05	0.194985
MSTRG.16456.2	Cs6g15460	PHYTOSULFOKINE 3 PRECURSOR(PSK3)	9.25437e-23	0	0.0656491	0.000214362	0.947833	0.348183	0.57768	0.357418	1.34966e-05	0.195101
Cg6g016730.1	Cg6g016730	SET domain group 40(SDG40)	3.42801e-30	1.43224e-06	4.78873e-68	1.21797e-68	0.0845884	0.373711	0.696307	0.0474218	0.0641966	0.000706175
MSTRG.16566.3	Cs6g17040	dual specificity protein phosphatase-like protein(AT4G18593)	3.94137e-36	1.74837e-282	4.42848e-34	3.28177e-223	0.617414	0.23105	0.0725599	0.130621	0.000349037	0.0076197
MSTRG.16567.2	Cs6g17060	F-box family protein(AT2G32560)	0.000838435	7.71258e-67	1.44171e-94	3.33412e-63	0.13938	0.0339366	0.00824645	0.143037	0.000942762	0.000316043
Cg6g018660.1	Cg6g018660	transmembrane protein(AT1G49000)	0.0491669	3.67312e-05	0.00236631	1.51218e-66	0.805176	0.525607	0.15193	0.00047201	0.00212828	0.000430942
Cg6g018670.1	Cg6g018670	transmembrane protein(AT1G49000)	3.86261e-23	5.43602e-05	0.00448327	6.75199e-67	0.0948706	0.471745	0.848719	0.000386659	0.000912849	0.00012214
MSTRG.16740.1	Cs6g18600	alpha/beta-Hydrolases superfamily protein(AT5G38360)	0.210441	1.31475e-05	3.61425e-29	3.07148e-05	0.918728	0.922868	0.977034	0.0336133	0.805501	0.000570753
MSTRG.16840.10	Cs6g19720	Regulator of chromosome condensation (RCC1) family protein(AT3G02300)	0.153539	2.22221e-21	0.0956262	4.07432e-24	0.171242	0.0496725	0.0873392	0.315435	0.000127482	0.0933205
Cg6g024710.1	Cg6g024710	-NA-	2.21032e-13	1.21045e-33	2.27845e-05	4.02975e-65	0.0412541	0.955112	0.653846	0.454363	0.000408292	0.200357
MSTRG.16989.2	Cs6g21100	-NA-	7.41548e-13	1.21045e-33	7.42444e-07	4.02975e-65	0.960396	0.0435722	0.346154	0.452699	0.000269617	0.199691
MSTRG.17134.1	Cs7g32400	telomeric DNA binding protein 1(TBP1)	5.09921e-49	1.41936e-14	9.39896e-38	1.62666e-44	0.0635606	0.208224	0.0387395	0.000721549	0.00241823	0.302891
MSTRG.17134.2	Cs7g32400	telomeric DNA binding protein 1(TBP1)	3.89576e-05	9.28521e-213	4.64106e-182	1.79569e-09	0.122151	0.0107569	0.0993845	0.250033	0.000412614	0.723329
MSTRG.17158.2	Cs7g31850	beta-1,3-N-acetylglucosaminyltransferase lunatic protein, putative (DUF604)(AT3G11420)	6.77179e-06	0.185805	0.120136	0.948517	0.156119	0.197942	0.0957144	9.88533e-05	0.223788	0.125206
Cg7g000770.1	Cg7g000770	rubisco activase(RCA)	1.98059e-14	0	9.07779e-140	0	0.663408	0.594932	0.582473	0.479265	6.90679e-05	0.0241771
Cg7g000770.2	Cg7g000770	rubisco activase(RCA)	1.98059e-14	0	9.09503e-140	0	0.336592	0.405068	0.417528	0.479269	6.90687e-05	0.0241786
Cg7g002430.2	Cg7g002430	Protein kinase family protein(AT2G40270)	8.05543e-108	2.35284e-216	0	6.91859e-39	0.603309	0.366459	0.120233	0.223383	0.237499	0.000206664
Cg7g004110.1	Cg7g004110	Metallo-hydrolase/oxidoreductase superfamily protein(GLY2)	0.000574517	3.627e-74	5.14587e-13	1.61633e-195	0.464693	0.897373	0.712252	0.0940896	1.37143e-05	0.0589031
MSTRG.17422.1	Cs7g29380	Metallo-hydrolase/oxidoreductase superfamily protein(GLY2)	0.00165498	3.627e-74	1.14747e-16	8.45698e-191	0.533912	0.100131	0.287748	0.0902257	3.06673e-05	0.0600225
Cg7g005220.1	Cg7g005220	hypothetical protein (DUF674)(AT3G09120)	1.8912e-106	0.281403	3.67818e-05	3.26957e-70	0.586684	0.157622	0.767805	3.27761e-05	0.177381	0.483403
Cg7g005220.4	Cg7g005220	hypothetical protein (DUF674)(AT3G09120)	2.26932e-116	0.0129472	0.00287428	1.90493e-75	0.290812	0.722606	0.088682	3.07691e-05	0.168573	0.431461
Cg7g007040.1	Cg7g007040	Transmembrane amino acid transporter family protein(AT2G39130)	0.00225034	NA	2.31032e-115	0.246412	0.440786	0.587232	0.986755	0.087057	0.428453	0.000157783
MSTRG.17685.2	Cs7g24730	Transmembrane amino acid transporter family protein(AT2G39130)	0.00280549	NA	1.05636e-114	0.246412	0.558375	0.413899	0.013245	0.0861095	0.43312	0.000139733
MSTRG.17897.1	Cs7g20570	Sodium Bile acid symporter family(AT3G56160)	0.0372065	2.71682e-153	9.94868e-27	2.11067e-09	0.245611	0.0711459	0.169941	0.343522	0.000451314	0.446257
MSTRG.17902.1	Cs7g20780	Major facilitator superfamily protein(AT5G42210)	NA	0.0276504	1.0408e-26	7.02663e-20	0.97318	0.615318	0.0944562	0.00055655	0.0023496	1.86015e-05
Cg7g011520.1	Cg7g011520	crumpled leaf(CRL)	1.99523e-12	0.0375889	0.00130727	1.34403e-21	0.491799	0.334782	0.455962	0.000301297	0.0179187	0.307851
MSTRG.18438.3	Cs7g12160	Thioredoxin superfamily protein(AT5G65840)	0.721966	0.278773	4.18714e-07	NA	0.338244	0.260357	0.117722	0.209286	0.450572	0.000334954
Cg7g015900.1	Cg7g015900	Cytochrome P450 superfamily protein(BAS1)	7.62893e-149	7.9317e-17	0.000149008	9.84028e-06	0.114203	0.64407	0.0427601	0.000668036	0.0217506	0.597098
Cg7g016150.1	Cg7g016150	Dihydropterin pyrophosphokinase / Dihydropteroate synthase(AT4G30000)	NA	1.34718e-18	0.490051	1.17293e-10	0.00660788	0.114771	0.0934102	0.602902	6.50943e-06	0.12891
Cg7g017110.1	Cg7g017110	microtubule-associated protein 65-8(MAP65-8)	1.82223e-16	NA	1.05882e-10	0	0.623585	0.748654	0	9.0745e-05	0.172833	0.0099475
MSTRG.18913.1	Cs7g04000	Regulator of chromosome condensation (RCC1)	3.89208e-19	1.43367e-68	1.03798e-157	0	0.795228	0.162828	0.267242	0.414301	0.000916248	0.014448
MSTRG.18940.3	Cs7g03710	Glucose-methanol-choline (GMC) oxidoreductase family protein(AT1G14190)	3.15884e-59	0	1.85256e-180	0	0.892681	0.143572	0.498573	0.166213	0.000647343	0.148728
MSTRG.19076.2	Cs7g02370	Zinc finger (CCCH-type) family protein(AT3G51950)	3.11186e-18	5.08314e-29	0	9.15083e-273	0.187177	0.131325	0.0468022	0.137618	0.281778	0.000998689
MSTRG.19136.1	Cs7g01750	Expressed protein(AT1G07985)	0.0640101	0.28469	0.124848	0.712519	0.103812	0.166139	0.0982224	0.00374304	0.00074363	0.626809
MSTRG.19172.7	Cs7g01310	Protein kinase superfamily protein(AT2G32850)	0.337177	4.79246e-301	2.09543e-05	0	0.429879	0.0130495	0.315264	0.149314	4.40061e-06	0.477102
MSTRG.19172.8	Cs7g01310	Protein kinase superfamily protein(AT2G32850)	0.0261172	0.0796901	0.0380563	4.76773e-53	0.0246984	0.105109	0.0423155	0.00017935	5.25954e-05	0.0273647
MSTRG.19298.10	Cs8g02250	Splicing factor, CC1-like protein(AT2G16940)	3.24124e-62	0.00613332	0.000108343	3.08042e-33	0.110528	0.14097	0.0527361	0.00025388	0.316586	0.125335
MSTRG.19298.12	Cs8g02250	Splicing factor, CC1-like protein(AT2G16940)	6.89214e-217	7.16732e-06	4.1038e-13	1.64677e-134	0.0841998	0.276052	0.0582307	0.000384157	0.0337652	0.612099
MSTRG.19298.22	Cs8g02250	Splicing factor, CC1-like protein(AT2G16940)	0	1.58654e-37	4.90602e-16	0	0.303286	0.182991	0.768759	0.000452534	0.689134	0.213863
MSTRG.19309.1	Cs8g02380	Amino acid permease family protein(PUT2)	0.213091	NA	NA	NA	0.201543	0.0176991	0.0361446	0.678264	0.000999457	0.0271966
MSTRG.19330.3	Cs8g02640	Basic-leucine zipper transcription factor family protein(bZIP23)	0.183474	0.00401621	0.0356124	1.90532e-06	0.165047	0.103496	0.118768	0.225303	0.000808885	0.016469
MSTRG.19537.1	Cs8g05310	RNA processing FACTOR(RPF1)	3.87946e-13	2.20991e-59	3.00544e-72	0	0.112319	0.500565	0.0685901	0.000300764	0.000653007	0.243783
Cg8g005850.1	Cg8g005850	target of rapamycin(TOR)	0	NA	1.4255e-60	6.62514e-266	0.554275	0.794209	0	0.00015075	0.50035	0.199789
MSTRG.19681.1	Cs5g28490	target of rapamycin(TOR)	0	NA	1.4255e-60	1.80249e-265	0.445638	0.205791	1	0.00015075	0.500508	0.199759
MSTRG.19699.5	Cs5g28440	RING/U-box superfamily protein(ARI1)	2.13824e-08	2.5473e-37	1.77918e-06	0.158067	0.0911794	0.301248	0.215909	0.184021	0.000105001	0.0969588
Cg8g008240.1	Cg8g008240	Kinesin motor family protein(AT4G39050)	NA	NA	3.33582e-16	4.73827e-22	0	0.528857	0	0.000577011	0.000577011	1
MSTRG.19854.1	Cs8g08470	MATE efflux family protein(AT2G21340)	1.55274e-102	NA	5.09407e-08	1.29253e-101	0.132929	0.417045	0	0.000553553	0.0377827	0.188123
Cg8g013690.1	Cg8g013690	Mechanosensitive ion channel protein(AT4G00290)	7.30265e-12	7.61624e-149	2.61052e-10	1.36967e-61	0.146463	0.328875	0.320745	0.929472	0.000509598	0.158188
Cg8g017820.6	Cg8g017820	NAD(P)-linked oxidoreductase superfamily protein(AT2G27680)	0.000782436	1.12841e-51	6.91605e-81	4.03398e-204	0.02266	0.485107	0.571176	0.0731455	0.000390164	0.0020818
Cg8g018540.1	Cg8g018540	Protein kinase superfamily protein(AT5G22840)	0.0935817	1.06324e-15	1.81752e-05	3.9122e-82	0.410171	0.634196	0.487965	0.0838735	5.24793e-05	0.245943
MSTRG.20537.1	Cs7g17850	Eukaryotic aspartyl protease family protein(AT5G22850)	1.44981e-113	0.0509243	1.03639e-33	1.16641e-12	0.619807	0.726913	0.117185	0.000512747	0.551288	0.0760944
MSTRG.20725.9	Cs8g17390	related to AP2	2.07554e-65	0.2151	0.0238022	6.29573e-08	0.114407	0.0940783	0.0538595	0.000580824	0.527146	0.151048
Cg8g023540.1	Cg8g023540	histone mono-ubiquitination 1(HUB1)	0.00292115	1.53727e-05	1.55334e-185	1.12415e-36	0.144241	0.0913188	0.0529177	0.197103	0.104558	0.000376787
MSTRG.21029.4	Cs8g20570	tetratricopeptide repeat (TPR)-containing protein(ETO1)	0.0309338	6.80452e-18	0.000180885	2.25219e-25	0.968749	0.0174208	0.135648	0.0781438	9.58853e-08	0.00142747
MSTRG.21029.6	Cs8g20570	tetratricopeptide repeat (TPR)-containing protein(ETO1)	NA	0	2.05628e-30	6.30681e-72	0	0.641774	0.557738	0.793382	0.000630174	0.184371
MSTRG.21179.2	Cs9g02220	phytochrome B(PHYB)	0.433764	2.35053e-156	0.000570359	1.24578e-88	0.117432	0.0582793	0.0380605	0.649468	0.00030971	0.171764
MSTRG.21334.8	Cs9g04420	protein arginine methyltransferase 4A(PRMT4A)	3.18657e-71	0	1.96186e-103	NA	0.66352	0.0500967	0.206048	0.493603	0.000278204	0.127835
Cg9g007480.1	Cg9g007480	cellulose synthase like G2(CSLG2)	1.25455e-07	2.97206e-82	1.70651e-102	3.25164e-213	0.597001	0.270113	0.439116	0.176549	0.000994549	0.197114
MSTRG.21768.4	Cs9g10630	Disease resistance protein (TIR-NBS-LRR class) family(AT4G36150)	0.56741	1.83256e-20	2.39297e-49	3.92605e-33	0.845587	0.301055	0.379536	0.809048	0.000215792	0.242403
Cg9g010270.1	Cg9g010270	-NA-	1.4661e-07	7.37771e-266	2.31201e-06	1.61135e-05	0.0743621	0.244625	0.143026	0.267239	0.000738414	0.414529
Cg9g011040.3.2	Cg9g011040.3	-NA-	0.383941	0.696177	1.27343e-09	3.48404e-13	0.931399	0.982021	0.982639	0.92286	0.000914512	0.00282544
MSTRG.22272.1	Cs1g18950	hypothetical protein(AT3G43970)	3.9877e-145	6.27657e-36	2.88171e-30	NA	0.268913	0.901026	0.145519	0.000600948	0.062952	0.589566
MSTRG.22395.5	orange1.1t04508	-NA-	3.59075e-53	0.154726	8.20285e-55	NA	0.647787	0.0446751	0.666098	0.00024362	0.0209487	0.886389
MSTRG.22407.5	Cs9g11540	autophagy protein Apg5 family(APG5)	0.569378	0.00146294	0.000313225	5.87736e-07	0.168724	0.0771084	0.0554275	0.147439	0.000810004	0.00113707
Cg9g015470.4	Cg9g015470	autophagy protein Apg5 family(APG5)	0.119129	4.56862e-112	0.00847147	1.21356e-05	0.139174	0.0579441	0.15388	0.28029	0.000974	0.843885
MSTRG.22554.3	orange1.1t00732	-NA-	0.915443	0.718837	0.384838	0.136681	0.145806	0.0728183	0.0642019	0.301715	0.000343846	8.18101e-05
MSTRG.22547.5	orange1.1t00728	-NA-	0.0141503	1.07648e-38	0.000260292	6.69264e-119	0.0365004	0.140778	0.0742208	0.0544755	0.000239655	0.176453
Cg9g018680.1	Cg9g018680	-NA-	0.160455	2.19407e-14	0.509531	NA	0.0205147	0.12102	0.0255822	0.0230357	0.000772097	0.821702
Cg9g020120.1	Cg9g020120	-NA-	0.235319	0.00951581	0.0332141	1.07535e-26	0.812214	0.933972	0.90624	0.0287077	4.16383e-05	0.000476415
MSTRG.22723.1	orange1.1t02337	-NA-	0.235319	0.00951581	0.0392583	1.07535e-26	0.187786	0.065921	0.0937601	0.0285852	4.49673e-05	0.000476415
Cg9g022110.3	Cg9g022110	-NA-	0.350749	2.61996e-62	0.0365825	2.401e-20	0.179332	0.121665	0.123507	0.964488	0.000150737	0.265276
Cg9g022370.3	Cg9g022370	Cornichon family protein(AT3G12180)	0.601487	0.00299661	0.5344	2.55992e-08	0.0986076	0.0393729	0.0824119	0.193483	0.000989412	0.553344
Cg9g022580.2	Cg9g022580	SU(VAR)3-9 homolog 5(SUVH5)	0.0308522	0.0165959	9.23357e-12	0.907292	0.621321	0.388485	0.378572	0.825482	0.00490381	0.000612609
Cg9g023100.1	Cg9g023100	ARM repeat superfamily protein(AT3G06530)	0.0149972	0.00768419	0	7.415e-57	0.502912	0.402029	0.672867	0.14889	0.524544	0.000298636
Cg9g025470.1	Cg9g025470	ribosomal protein S13A(RPS13A)	0.0999823	6.34368e-33	0.111482	0.410175	0.657117	0.559224	0.589841	0.508199	0.000185132	0.217547
Cg9g025470.2	Cg9g025470	ribosomal protein S13A(RPS13A)	0.0999823	5.15183e-33	0.119032	0.410175	0.342883	0.440757	0.410065	0.507791	0.000186248	0.218439
CgUng000720.3	CgUng000720	-NA-	0.917492	0.3795	1.00873e-20	0.141699	0.231931	0.271824	0.578869	0.0240998	0.629394	0.000507135
CgUng003480.2	CgUng003480	Protein phosphatase 2C family protein(ABI1)	4.34879e-11	0.232408	2.27289e-10	5.4193e-08	0.07159	0.204415	0.273515	0.112273	0.0169997	0.000836561
MSTRG.23754.7	Cs4g15360	Protein phosphatase 2C family protein(ABI1)	9.87323e-56	2.00203e-29	2.91599e-255	NA	0.695859	0.157292	0.0342359	0.390289	0.0149785	0.00080426
MSTRG.23765.5	orange1.1t04289	-NA-	NA	8.97929e-12	3.7783e-07	NA	0.00740741	0.077708	0.531069	0.000724899	0.164077	0.00518218
CgUng005720.1	CgUng005720	nucleoporin (DUF3414)(AT4G38760)	0	4.14352e-09	1.39823e-220	1.54081e-144	0.422104	0.0844741	0.619307	0.000878229	0.248474	0.451448
CgUng005790.1	CgUng005790	proline-rich protein 4(PRP4)	1.96608e-291	0.035924	0	5.83615e-83	0.205985	0.0960855	0.469832	1.84071e-05	0.171	0.0336677
MSTRG.24262.1	MSTRG.24262	-NA-	NA	NA	NA	NA	0.505952	0.96415	0.155539	3.85351e-05	0.213937	0.303633
#NA denotes not available. P-values < 0.001 have been marked with red font.

## Sheet: Supplemental Table 7
Supplemental Table 7. Genes with alleic expression difference (AED).
Gene ID	Description	Number of SNVs with AED
		W vs TL	W vs T	TL vs T
Cs1g15940	HAD superfamily, subfamily IIIB acid phosphatase(AT5G51260)	2	0	2
Cg1g015720	Leucine-rich repeat protein kinase family protein(AT3G47570)	0	0	2
Cs1g13720	pleiotropic drug resistance 12(ABCG40)	1	2	1
orange1.1t01401	-NA-	0	2	2
Cg1g020730	Inorganic H pyrophosphatase family protein(AVP1)	2	4	2
MSTRG.1774	-NA-	7	0	4
Cg1g003410	photosystem II subunit O-2(PSBO2)	2	2	1
Cs1g23600	PQ-loop repeat family protein / transmembrane family protein(AT4G36850)	0	0	3
Cs1g26630	mitochondrial ribosomal protein L11(MRPL11)	1	0	3
Cs1g08560	filament-like protein (DUF869)(AT3G05270)	5	2	1
Cg1g026170	cinnamyl alcohol dehydrogenase 9(CAD9)	0	2	1
Cs1g04870	FAD/NAD(P)-binding oxidoreductase family protein(AT4G38540)	2	2	1
Cg1g029000	myo-inositol-1-phosphate synthase 2(MIPS2)	3	0	3
Cg1g005090	Leucine-rich repeat (LRR) family protein(AT5G66330)	0	0	3
Cs1g22060	transducin family protein / WD-40 repeat family protein(AT4G34280)	2	1	1
Cs1g20580	cinnamyl alcohol dehydrogenase 8(ELI3-2)	2	0	1
Cg1g008560	UDP-glucosyl transferase 85A2(UGT85A2)	2	1	1
Cg1g008650	-NA-	1	3	3
Cs1g25920	Putative methyltransferase family protein(AT1G63855)	0	2	1
Cs9g02870	acyl-activating enzyme 18(AAE18)	0	4	5
Cs3g09770	heteroglycan glucosidase 1(HGL1)	0	1	4
orange1.1t00903	-NA-	4	0	3
Cg2g012900	terpene synthase 21(TPS21)	2	0	2
orange1.1t02049	-NA-	0	2	2
orange1.1t02046	-NA-	7	7	4
Cg2g013660	-NA-	4	0	1
orange1.1t02030	-NA-	0	0	2
Cg2g001890	-NA-	0	1	2
Cs2g22390	G-type lectin S-receptor-like Serine/Threonine-kinase(AT4G03230)	3	0	1
Cs5g14940	Polynucleotidyl transferase, ribonuclease H-like superfamily protein(AT3G01410)	4	22	11
orange1.1t02170	-NA-	3	4	2
Cg2g017460	heat shock protein 60-2(HSP60-2)	0	0	2
Cs2g21000	hydroperoxide lyase 1(HPL1)	7	0	7
Cg2g019360	GDSL-like Lipase/Acylhydrolase superfamily protein(AT2G04570)	0	0	2
Cs4g12400	terpene synthase 21(TPS21)	0	4	3
Cs4g11190	polyubiquitin 10(UBQ10)	9	0	9
Cg2g026390	-NA-	0	0	3
Cs2g30750	CCCH-type zinc fingerfamily protein with RNA-binding domain-containing protein(AT5G12440)	0	0	2
Cs2g30790	receptor like protein 43(RLP43)	2	0	2
MSTRG.4756	nuclease(AT5G28950)	0	0	2
Cs3g12670	D-aminoacid aminotransferase-like PLP-dependent enzymes superfamily protein(AT5G27410)	0	3	2
Cs3g12530	Major facilitator superfamily protein(AT1G54730)	0	4	3
Cs3g14500	Nodulin MtN3 family protein(SWEET17)	0	11	8
Cg2g035910	Protein phosphatase 2C family protein(AT1G68410)	0	0	2
Cg2g039090	tubulin beta 8(TUB8)	0	6	5
Cs2g07740	beta glucosidase 46(BGLU46)	2	3	1
Cs2g07420	cysteine-rich RLK (RECEPTOR-like protein kinase) 30(CRK30)	2	0	2
Cs2g06740	Tetratricopeptide repeat (TPR)-like superfamily protein(AT5G28740)	0	0	2
Cs2g05690	dormancy-associated protein-like 1(DYL1)	1	0	2
Cs2g05560	GATA zinc finger protein(AT1G28400)	1	0	2
Cs2g05490	NAC domain containing protein 73(NAC073)	0	1	2
Cg2g043260	basic helix-loop-helix (bHLH) DNA-binding superfamily protein(AT1G68810)	0	2	1
Cg2g044090	senescence-related gene 1(SRG1)	0	0	2
Cs2g03780	-NA-	0	3	3
MSTRG.2886	Leucine-rich repeat (LRR) family protein(AT5G21090)	3	2	1
Cs2g02540	Phosphofructokinase family protein(AT1G12000)	1	2	2
Cs3g01120	ferric reduction oxidase 6(FRO6)	3	5	3
MSTRG.6338	-NA-	1	0	2
Cs3g01360	NAC domain containing protein 35(LOV1)	0	0	2
Cs2g28540	5'-3' exonuclease family protein(UVH3)	0	0	2
MSTRG.2946	Argonaute family protein(AGO5)	2	3	1
Cs2g28060	carbonic anhydrase 1(CA1)	3	4	3
MSTRG.2958	guanyl-nucleotide exchange factors;GTPase binding;GTP binding protein(SPK1)	1	2	1
MSTRG.2971	ribosomal protein L12-A(RPL12-A)	0	1	3
Cg2g008910	Tetratricopeptide repeat (TPR)-like superfamily protein(AT2G40240)	3	3	3
Cg2g008960	DNAJ heat shock N-terminal domain-containing protein(AT2G42750)	0	1	3
Cs2g15200	pentatricopeptide (PPR) repeat protein(AT2G41080)	3	3	1
Cg2g009970	UDP-Glycosyltransferase superfamily protein(GT72B1)	0	2	2
Cs9g02990	ACD1-like protein(ACD1-LIKE)	3	0	2
Cg3g007360	-NA-	0	3	3
orange1.1t03125	-NA-	0	0	2
Cs3g10950	FAD-binding Berberine family protein(AT1G30700)	2	3	2
MSTRG.7599	zeta-carotene desaturase(ZDS)	3	7	9
Cs3g11180	zeta-carotene desaturase(ZDS)	3	3	1
Cg3g015390	senescence-associated family protein, putative (DUF581)(AT1G78020)	2	2	1
Cg3g017150	subunit NDH-M of NAD(P)H:plastoquinone dehydrogenase complex(NdhM)	4	0	2
Cg3g001470	-NA-	7	9	3
Cs3g22360	Proteinase inhibitor, propeptide(AT1G71950)	0	3	2
Cg3g021750	serine carboxypeptidase-like 40(scpl40)	1	3	2
Cs3g26100	GAST1 protein homolog 1(GASA1)	2	0	1
Cg3g025260	catalase 2(CAT2)	0	2	1
Cs3g27290	catalase 2(CAT2)	2	6	1
Cs3g06590	NB-ARC domain-containing disease resistance protein(RPS2)	6	7	4
orange1.1t04515	-NA-	5	7	5
Cs3g06690	Subtilisin-like serine endopeptidase family protein(ATSBT5	0	0	2
Cg3g005310	-NA-	0	1	2
Cs1g07680	prenylated RAB acceptor 1	1	0	3
Cs1g07690	prenylated RAB acceptor 1	2	0	3
Cg4g012610	GDP-L-galactose phosphorylase 1(VTC2)	2	2	2
orange1.1t01829	-NA-	3	1	2
Cs4g07460	hypothetical protein(AT1G64870)	0	0	2
Cg4g019700	actin-related protein C3(ARPC3)	0	2	1
Cs4g04520	auxin response factor 19(ARF19)	0	4	1
Cg4g021520	transmembrane protein(AT5G57345)	2	5	6
Cg4g022000	4-coumarate:CoA ligase 2(4CL2)	4	0	4
Cg4g023530	hydroxycinnamoyl-CoA shikimate/quinate hydroxycinnamoyl transferase(HCT)	0	7	7
Cs4g02380	hydroxycinnamoyl-CoA shikimate/quinate hydroxycinnamoyl transferase(HCT)	1	2	1
Cg4g023610	Eukaryotic aspartyl protease family protein(AT2G23945)	0	3	2
Ciclev10010088m	-NA-	1	2	2
Cg4g003350	CHY-type/CTCHY-type/RING-type Zinc finger protein(AT5G25560)	0	2	1
MSTRG.9290	LRR and NB-ARC domains-containing disease resistance protein(AT3G14460)	1	3	6
Cs3g03060	Ras-related small GTP-binding family protein(ATFP8)	3	0	0
Cg4g008420	Leucine-rich repeat (LRR) family protein(AT5G25550)	3	3	5
MSTRG.11169	serine carboxypeptidase-like 45(SCPL45)	1	4	3
Cg5g001530	microtubule-associated proteins 70-3(MAP70-3)	3	3	3
Cs6g01530	DEAD box RNA helicase (RH3)(emb1138)	0	2	2
Cg5g013140	Major facilitator superfamily protein(AT1G59740)	1	1	2
MSTRG.12461	-NA-	0	1	2
MSTRG.12504	-NA-	1	3	1
Cs5g04130	IQ-domain 31(IQD31)	0	2	1
Cs5g12950	Serine/Threonine kinase family catalytic domain protein(AT1G18390)	3	4	2
Cg5g004770	aldehyde dehydrogenase 2B4(ALDH2B4)	3	4	2
Cs5g23540	terpene synthase 21(TPS21)	10	6	9
Cg5g005150	Thioredoxin superfamily protein(GRXC1)	0	3	2
orange1.1t03697	-NA-	0	0	2
Cs5g25040	Tetratricopeptide repeat (TPR)-like superfamily protein(EMB976)	0	0	2
Cs5g06180	Drought-responsive family protein(AT5G26990)	2	0	1
Cs5g31170	F-box/RNI-like superfamily protein(AT4G02740)	0	2	2
Cg5g035440	time for coffee(TIC)	2	7	3
Cg5g036480	Peroxidase superfamily protein(RCI3)	0	5	2
Cg5g006330	GDSL-like Lipase/Acylhydrolase superfamily protein(AT3G48460)	3	0	1
Cg5g040890	-NA-	0	1	2
orange1.1t00471	-NA-	1	3	2
orange1.1t00472	-NA-	0	0	2
orange1.1t00418	-NA-	2	0	1
orange1.1t00372	-NA-	0	17	19
orange1.1t00226	-NA-	0	7	4
Cg5g043470	-NA-	0	2	1
orange1.1t00180	-NA-	5	1	1
MSTRG.14968	eukaryotic translation initiation factor 4G(EIF4G)	0	0	2
Cs1g02950	eukaryotic translation initiation factor 4G(EIF4G)	0	4	2
Cs5g07740	Restriction endonuclease, type II-like superfamily protein(UVH1)	1	2	3
MSTRG.11894	cytochrome P450, family 76, subfamily C, polypeptide 2(CYP76C2)	1	2	1
MSTRG.11912	-NA-	0	9	7
Cs5g02050	Galactose-binding protein(AT4G23950)	1	5	5
Cs5g02220	hypothetical protein(AT4G23880)	0	2	2
orange1.1t01450	-NA-	1	0	2
Cg6g009060	auxin-induced in root cultures-like protein(AIR12)	2	0	2
Cs6g09530	LURP-one-like protein (DUF567)(AT5G01750)	2	3	1
Cs6g09950	lipid transfer protein 3(LTP3)	7	9	5
Cg6g012030	DHHC-type zinc finger family protein(AT4G15080)	2	0	1
Cs6g11510	UDP-glucosyl transferase 71B6(UGT71B6)	0	1	2
orange1.1t02914	-NA-	0	2	3
Cs9g11860	DNA helicase INO80-like protein(INO80)	0	0	2
Cs6g13960	ubiquitin E2 variant 1D-4(UEV1D-4)	3	0	2
Cs6g13990	TLD-domain containing nucleolar protein(AT5G06260)	0	2	1
Cg6g014920	Peptidase M20/M25/M40 family protein(ILR1)	5	0	1
Cs6g16300	RING-H2 finger C1A(RHC1A)	2	1	1
Cg6g017950	Eukaryotic aspartyl protease family protein(AT5G37540)	2	5	1
Cg6g000960	F-box family protein(MEE66)	0	1	2
Cs6g01040	NB-ARC domain-containing disease resistance protein(AT3G14470)	3	0	1
Ciclev1001318	-NA-	3	0	2
Cg6g001770	PHE ammonia lyase 1(PAL1)	4	1	3
Cg6g002000	plasma membrane intrinsic protein 2(PIP2B)	0	0	2
Cs6g11630	Protein kinase superfamily protein(AT1G16670)	3	1	4
Cs6g03820	Glutathione S-transferase family protein(GSTL3)	0	3	1
Cg6g005110	-NA-	0	2	1
orange1.1t03040	-NA-	0	0	3
Cs6g07920	glycerol-3-phosphate acyltransferase 6(GPAT6)	0	1	2
orange1.1t01460	-NA-	0	2	2
Cs7g19710	magnesium-protoporphyrin IX methyltransferase(CHLM)	0	1	3
Cs7g19440	stress up-regulated Nod 19 protein(AT5G61820)	12	7	12
Cs7g32400	telomeric DNA binding protein 1(TBP1)	1	0	2
Cg7g020960	suppressor SRP40-like protein(AT1G69760)	4	4	1
Cs7g03620	RING/U-box superfamily protein(AT1G14180)	0	0	2
Cg7g022370	annexin 8(ANNAT8)	2	0	2
Cg7g022380	annexin 4(ANNAT4)	3	0	3
Cs7g02660	annexin 3(ANNAT3)	2	0	1
Cs7g01740	Cellulose synthase family protein(CEV1)	0	2	1
Cs7g32230	UDP-glucosyl transferase 85A2(UGT85A2)	1	3	1
Cs7g29780	Chalcone-flavanone isomerase family protein(CHIL)	3	4	2
Cs7g31920	BTB/POZ/MATH-domains containing protein(BPM3)	2	0	2
Cs7g27470	GTP binding Elongation factor Tu family protein(AT5G60390)	0	1	2
Ciclev10033724m	-NA-	0	1	2
Cg7g007750	receptor like protein 33(RLP33)	2	3	1
Cg7g000040	triosephosphate isomerase(TPI)	3	3	3
Cg7g008880	-NA-	2	0	1
Cg8g012350	FAF-like protein (DUF3049)(AT5G22090)	0	3	2
Cg8g014070	ferredoxin 3(FD3)	0	0	2
Cs7g18470	Zinc finger C-x8-C-x5-C-x3-H type family protein(U2AF35B)	1	0	2
Cs8g15730	SNF7 family protein(VPS24	2	0	2
Cs8g16430	GATA transcription factor 11(GATA11)	0	1	4
Cg8g020730	GTP binding Elongation factor Tu family protein(AT5G60390)	1	2	1
Cs8g18260	heat shock protein 70(HSP70)	4	5	3
Cs8g18510	CAX interacting protein 4(CXIP4)	3	3	5
Cg8g022430	O-Glycosyl hydrolases family 17 protein(AT5G24318)	2	0	2
Cg8g022990	plastid transcriptionally active 16(PTAC16)	0	2	2
Cs8g19800	alpha-glucan phosphorylase 2(PHS2)	0	0	3
Cs8g20080	villin-like 1(VLN1)	3	0	2
Cg8g024580	NAD(P)-binding Rossmann-fold superfamily protein(AT5G58490)	1	4	2
Cg8g024990	hypothetical protein(UP6)	2	0	1
Cs8g04240	RING/U-box superfamily protein(AT2G14835)	1	2	1
Cg8g005760	cytochrome b6f complex subunit (petM)(AT2G26500)	3	3	2
Cs8g06620	transmembrane protein(AT1G49310)	1	2	2
Cs2g16270	NmrA-like negative transcriptional regulator family protein(AT4G34540)	1	3	3
Cg8g007350	Glucose-1-phosphate adenylyltransferase family protein(APL3)	9	0	7
Cg8g007360	Ribosomal protein S25 family protein(AT2G21580)	2	2	2
Cg8g007790	thymidylate synthase 1(THY-1)	2	0	1
Cs8g12640	threonine aldolase 1(THA1)	3	0	3
Cg8g010780	-NA-	3	0	1
Ciclev10029659m	FAD/NAD(P)-binding oxidoreductase family protein(AT3G04650)	3	5	1
Cg8g010980	Zinc-binding ribosomal protein family protein(AT3G10950)	0	2	2
Cg9g002040	Pectin lyase-like superfamily protein(AT3G16850)	1	0	2
MSTRG.21264	hypothetical protein(AT4G16008)	3	1	1
orange1.1t02389	-NA-	3	6	3
Cs9g13350	NB-ARC domain-containing disease resistance protein(AT3G14470)	0	8	2
Cs9g12440	elongation factor family protein(SVR3)	0	6	1
Cg9g023970	HSP20-like chaperones superfamily protein(AT5G51440)	0	1	2
Cs1g14190	-NA-	2	0	1
Cs9g14370	jagunal-like protein(AT5G51510)	0	2	1
Cs9g16480	carboxyesterase 20(CXE20)	0	2	2
Cg9g025960	carboxyesterase 20(CXE20)	5	2	1
Cs9g16680	GroES-like zinc-binding alcohol dehydrogenase family protein(AT5G51970)	4	6	3
Cg9g026530	heat shock transcription factor B2A(HSFB2A)	0	2	2
Cs9g17210	Remorin family protein(AT5G23750)	0	2	2
Cs9g18660	multidrug resistance-associated protein 14(ABCC10)	0	2	1
Cs9g09080	2-oxoglutarate (2OG) and Fe(II)-dependent oxygenase superfamily protein(AT1G06620)	0	2	2
Cs9g10400	glutathione S-transferase tau 7(GSTU7)	0	0	2
Cs9g09680	Ribosomal L28 family(PRPL28)	0	3	4
Cs9g09380	RNA-binding (RRM/RBD/RNP motifs) family protein(AT4G14300)	2	2	5
Cs9g09150	Tetratricopeptide repeat (TPR)-like superfamily protein(TPR4)	5	0	11
Cg9g009890	Sec20 family protein(AtSec20)	0	2	1
orange1.1t03470	-NA-	2	4	2
Cs3g01430	Actin-like ATPase superfamily protein(AT4G22720)	0	0	2
CgUng004790	-NA-	1	3	1
orange1.1t01993	-NA-	0	2	2
MSTRG.23971	golgin Putative 5(GC5)	0	3	2
Cs8g09360	Amidase family protein(AT4G34880)	0	0	2
CgUng002290	Eukaryotic aspartyl protease family protein(ASPG1)	0	6	7
Cg1g013250	pectin methylesterase 3(PME3)	4	4	0
Cs1g26710	Seven transmembrane MLO family protein(MLO8)	2	2	0
Cs8g10170	NAD(P)-linked oxidoreductase superfamily protein(AT1G60730)	4	0	0
Cs1g11780	hydroxycinnamoyl-CoA shikimate/quinate hydroxycinnamoyl transferase(HCT)	2	0	0
orange1.1t01431	-NA-	2	0	0
Cs3g06580	Leucine-rich repeat protein kinase family protein(AT3G47570)	2	0	0
Cg1g022930	S-adenosyl-L-methionine-dependent methyltransferases superfamily protein(AT5G64030)	1	2	0
Cs1g09260	F-box/FBD/LRR protein(AT4G13965)	2	1	0
Cg1g004190	-NA-	2	1	0
Cs1g05770	hypothetical protein(AT4G33467)	2	1	0
orange1.1t03349	-NA-	2	0	0
orange1.1t04052	-NA-	1	2	0
Cs1g22230	cytochrome P450, family 81, subfamily D, polypeptide 8(CYP81D8)	1	2	0
Cs1g20690	serine transhydroxymethyltransferase 1(SHM1)	2	4	0
Cg1g007880	MSCS-like 2(MSL2)	2	0	0
Cg1g008020	uncoupling protein 5(UCP5)	3	2	0
Cs1g19910	Protein kinase superfamily protein(OST1)	6	6	0
MSTRG.992	heat shock protein 60-2(HSP60-2)	1	3	0
Cg2g011510	hypothetical protein(AT3G27250)	3	0	0
Cg2g001110	-NA-	2	2	0
Cg2g001510	-NA-	1	2	0
Cg2g014750	-NA-	4	5	0
Cs2g22720	diacylglycerol kinase 5(DGK5)	2	1	0
Cg2g017290	-NA-	2	0	0
orange1.1t03180	-NA-	2	2	0
Cs2g30380	calcium-dependent protein kinase 19(CDPK19)	1	4	0
Ciclev10014197m	-NA-	4	3	0
orange1.1t04700	-NA-	1	2	0
Cg2g003880	ABC-2 type transporter family protein(ABCG15)	2	0	0
MSTRG.4723	HAUS augmin-like complex subunit(AUG3)	2	2	0
Cg2g028560	-NA-	2	2	0
Cg2g031530	ATP-dependent caseinolytic (Clp) protease/crotonase family protein(AT1G09130)	3	0	0
Cs2g31220	NAD(P)-binding Rossmann-fold superfamily protein(AT4G31530)	2	3	0
Cs2g16620	Auxin efflux carrier family protein(PIN3)	2	1	0
Cs2g13250	phosphoglucan, water dikinase(PWD)	2	2	0
Cs2g29540	CRT (chloroquine-resistance transporter)-like transporter 3(CLT3)	2	0	0
Cs2g08180	galactosyltransferase family protein(AT1G30260)	4	3	0
Cg2g041430	organic solute transporter ostalpha protein (DUF300)(AT1G11200)	2	2	0
Cs2g29200	syntaxin of plants 81(SYP81)	2	0	0
Cg2g044370	Drug/metabolite transporter superfamily protein(AT4G18220)	3	0	0
Cg2g046220	hypothetical protein(AT4G16447)	4	1	0
Cg2g006280	Potassium transporter family protein(AT5G14880)	2	2	0
Cs2g15710	TRICHOME BIREFRINGENCE-LIKE 39(TBL39)	4	4	0
Cg3g005550	-NA-	1	2	0
Cg3g006980	-NA-	2	0	0
Cg3g009300	trehalose phosphatase/synthase 5(TPS5)	1	2	0
Cs3g09730	heteroglycan glucosidase 1(HGL1)	3	7	0
Cs3g09690	urea-proton symporter DEGRADATION OF UREA 3 (DUR3)(DUR3)	2	5	0
Cs3g10250	Major facilitator superfamily protein(AT4G19450)	2	0	0
Cg3g010210	-NA-	2	0	0
Cg3g010630	NAD(P)-linked oxidoreductase superfamily protein(AT1G60680)	1	3	0
Cg3g011640	DNA-damage-repair/toleration protein (DRT102)(DRT102)	2	1	0
Cs3g17940	Zinc-binding alcohol dehydrogenase family protein(AT1G22440)	2	0	0
Cg3g018540	cellulose synthase 6(CESA6)	2	2	0
Cg3g018960	ATP-binding cassette A1(ABCA1)	1	4	0
Cs3g22560	sucrose-proton symporter 2(SUC2)	5	5	0
Cs3g23580	photosystem I light harvesting complex protein 5(Lhca5)	2	2	0
Cs3g23930	alpha/beta-Hydrolases superfamily protein(AT5G36210)	3	1	0
Cs3g24260	Uncharacterized protein family (UPF0114)(AT4G19390)	2	0	0
Cg3g023000	20S proteasome alpha subunit F2(PAF2)	2	0	0
Cg3g001970	ZPR1 zinc-finger domain protein(AT5G37340)	3	0	0
Cs3g06370	Plant stearoyl-acyl-carrier-protein desaturase family protein(AT3G02630)	1	3	0
Cs3g06840	NAD(P)-binding Rossmann-fold superfamily protein(VEP1)	2	0	0
Cs4g10220	Uncharacterized protein family (UPF0497)(AT5G54980)	4	5	0
Cs5g18960	tetratricopeptide repeat (TPR)-containing protein(AT1G17680)	2	0	0
Cs5g19060	Sucrose-phosphate synthase family protein(ATSPS4F)	11	12	0
Cg4g016470	-NA-	7	2	0
Cg4g016740	chloroplast sulfur E(CPSUFE)	2	0	0
Cs4g07300	Calcium-dependent phosphotriesterase superfamily protein(YLS2)	2	1	0
Cs4g06610	Haloacid dehalogenase-like hydrolase (HAD) superfamily protein(AT4G33140)	1	3	0
Cs7g05210	Major facilitator superfamily protein(AT2G26690)	2	2	0
Cg4g019890	adenylate cyclase(AT2G11890)	2	1	0
Cg4g020060	Major facilitator superfamily protein(NiaP)	2	1	0
Cs7g05000	Cyclophilin-like peptidyl-prolyl cis-trans isomerase family protein(AT4G32420)	2	0	0
Cg4g020560	senescence-associated family protein, putative (DUF581)(AT5G20700)	2	1	0
Cs4g02450	UDP-D-glucuronate 4-epimerase 1(GAE1)	3	2	0
Cg4g023780	Ribosomal protein L35(PRPL35)	3	3	0
Cg4g024550	LJRHL1-like 1(LRL1)	1	3	0
Ciclev10027529m	-NA-	2	1	0
Cs5g02370	Pectin lyase-like superfamily protein(AT4G23820)	2	1	0
Cg5g002070	respiratory burst oxidase protein F(RBOH F)	4	6	0
Cs5g14900	cytochrome P450, family 72, subfamily A, polypeptide 15(CYP72A15)	3	0	0
Cs5g17290	white-brown complex-like protein(ABCG11)	3	0	0
Cg5g021370	2-oxoglutarate dehydrogenase, E1 component(AT3G55410)	2	1	0
Cs8g10760	Ubiquinol-cytochrome C reductase iron-sulfur subunit(AT5G13430)	2	1	0
Cg5g005020	SufE/NifU family protein(ISU1)	4	6	0
Cg5g027810	Leucine-rich repeat (LRR) family protein(AT3G59510)	3	1	0
Cg5g029280	-NA-	2	0	0
Cs5g27000	Cobalamin-independent synthase family protein(ATMS1)	2	2	0
Cs5g27880	purple acid phosphatase 15(PAP15)	2	0	0
Cg5g032690	hypothetical protein(AT3G24750)	3	2	0
Cs5g28980	Pyridoxal phosphate (PLP)-dependent transferases superfamily protein(AAS)	2	2	0
Ciclev10022896m	-NA-	2	0	0
Cs5g06590	BTB and TAZ domain protein 2(BT2)	3	3	0
MSTRG.14313	Chaperone DnaJ-domain superfamily protein(AT1G56300)	2	2	0
Cs5g33680	galacturonosyltransferase-like 7(GATL7)	9	9	0
orange1.1t01657	-NA-	9	7	0
orange1.1t01667	-NA-	2	0	0
Cg5g040000	-NA-	1	2	0
orange1.1t00555	-NA-	1	2	0
Cg5g041840	-NA-	4	2	0
Cg5g043790	-NA-	2	2	0
Cs1g03130	dihydroorotate dehydrogenase (DUF3598)(AT2G44760)	2	1	0
Cg5g001280	NAD(P)H-quinone oxidoreductase subunit S(NdhS)	2	2	0
Cs7g16750	histidine triad nucleotide-binding 3(HINT3)	2	3	0
Cg6g010290	saposin B domain-containing protein(AT3G51730)	5	4	0
Cg6g014000	TatD related DNase(AT3G52390)	1	2	0
Cs6g13680	UDP-Glycosyltransferase superfamily protein(DGD1)	3	1	0
Cg6g014560	NC domain-containing protein-like protein(AT5G06370)	1	2	0
Cs6g14030	NAD(P)-binding Rossmann-fold superfamily protein(ABA2)	3	5	0
Cg6g015180	chaperone protein dnaJ-like protein(AT5G06130)	2	2	0
Cs6g16160	dihydrofolate reductase(AT4G24380)	2	0	0
Cs6g16510	Malectin/receptor-like protein kinase family protein(FER)	1	3	0
Cg6g001230	transmembrane protein(AT5G16520)	2	0	0
Cg6g000160	-NA-	4	6	0
Cs6g06310	-NA-	2	2	0
Cg6g005360	-NA-	1	2	0
Cs6g07700	Leucine-rich repeat protein kinase family protein(RUL1)	3	0	0
Cg6g007190	-NA-	2	0	0
Cs7g19320	NADPH/respiratory burst oxidase protein D(RHD2)	3	4	0
Cs7g09330	Octicosapeptide/Phox/Bem1p family protein(AT3G26510)	2	0	0
Cs7g08350	RING/U-box superfamily protein(AT1G23980)	1	4	0
MSTRG.18834	zinc finger MYND domain protein(AT1G70160)	3	0	0
Cs7g03870	S-adenosyl-L-methionine-dependent methyltransferases superfamily protein(AT1G26850)	2	0	0
Cg7g022960	NAD(P)-binding Rossmann-fold superfamily protein(AT5G19440)	3	1	0
Cg7g023480	FKBP-type peptidyl-prolyl cis-trans isomerase family protein(TWD1)	4	3	0
Ciclev10032875m	-NA-	2	1	0
Cg7g000300	heat shock protein 18	2	2	0
Cs7g32210	UDP-Glycosyltransferase superfamily protein(AT3G55700)	2	3	0
Cs7g31660	HAD superfamily, subfamily IIIB acid phosphatase(AT2G39920)	1	2	0
Cs7g31420	plasma membrane intrinsic protein 1;4(PIP1;4)	2	0	0
Cg8g011230	photosystem II reaction center W(PSBW)	3	3	0
Cg8g019570	Heavy metal transport/detoxification superfamily protein(AT5G60800)	2	3	0
Cs8g16690	-NA-	2	1	0
Cs8g16700	4-hydroxy-3-methylbut-2-enyl diphosphate synthase(HDS)	3	6	0
Cg8g023120	myosin heavy chain-like protein(AT5G59210)	2	0	0
Cs8g19660	histone mono-ubiquitination 1(HUB1)	2	0	0
Cg8g024640	O-Glycosyl hydrolases family 17 protein(AT5G58480)	2	0	0
Cs8g04420	Peroxisomal membrane 22 kDa (Mpv17/PMP22) family protein(AT2G14860)	6	2	0
Cg8g006150	4-hydroxy-3-methylbut-2-enyl diphosphate reductase(HDR)	2	0	0
Cg8g009970	Pentatricopeptide repeat (PPR-like) superfamily protein(AT3G04760)	2	2	0
orange1.1t03287	-NA-	0	3	0
Cs9g02450	binding protein(AT3G06670)	1	3	0
Cs9g03630	MLP-like protein 423(MLP423)	2	2	0
orange1.1t03862	-NA-	3	3	0
orange1.1t01862	-NA-	4	4	0
Cg9g018640	-NA-	3	3	0
Cs9g04210	drought-induced 21(DI21)	3	3	0
Cg9g020170	-NA-	2	0	0
orange1.1t02321	-NA-	2	0	0
orange1.1t03513	-NA-	1	2	0
Cs9g13060	FRAGILE HISTIDINE TRIAD(FHIT)	2	1	0
Cg9g003900	proline-rich nuclear receptor coactivator(AT3G21570)	2	4	0
Cg9g026460	RHOMBOID-like protein 3(RBL3)	2	3	0
Cs9g17630	NAD(P)-binding Rossmann-fold superfamily protein(AT4G23420)	2	4	0
Cg9g006270	RmlC-like cupins superfamily protein(ARD4)	2	2	0
Cg9g006340	NAD(P)-linked oxidoreductase superfamily protein(AT1G60680)	7	7	0
Cs8g08820	plasma membrane intrinsic protein 1B(PIP1B)	2	3	0
CgUng002430	aluminum-activated malate transporter 9(ALMT9)	2	0	0
Cs7g26600	AT-rich interactive domain protein(AT1G73885)	2	0	0
Cg1g013240	pectin methylesterase 1(PME1)	0	2	0
MSTRG.1689	Polynucleotidyl transferase, ribonuclease H-like superfamily protein(AT5G42905)	0	2	0
Cs1g11280	Protein kinase superfamily protein(AT2G23200)	0	2	0
Cs1g10240	Ergosterol biosynthesis ERG4/ERG24 family(DWF5)	0	2	0
Cg1g028050	-NA-	0	2	0
Cs1g01930	ARM repeat superfamily protein(SIEL)	0	2	0
Cs1g19220	Small GTP-binding protein(AT5G08650)	0	2	0
MSTRG.4086	sirtuin 1(SRT1)	0	3	0
Cg2g026560	-NA-	0	3	0
Cs3g12560	FANTASTIC four-like protein (DUF3049)(AT1G54740)	0	2	0
Cs3g13150	DHHC-type zinc finger family protein(AT3G04970)	0	3	0
Cg2g005740	4-(cytidine 5'-phospho)-2-C-methyl-D-erithritol kinase(CDPMEK)	0	2	0
Cs2g01760	Heavy metal transport/detoxification superfamily protein(AT4G16380)	1	4	1
Cs3g24020	ADR1-like 1(ADR1-L1)	0	2	0
Cs3g25530	Papain family cysteine protease(RD19)	0	2	0
Cg3g025300	Protein kinase superfamily protein(ASG5)	0	2	0
MSTRG.10881	ARM repeat superfamily protein(AT1G12930)	0	5	0
Cg4g024110	zinc ion binding / nucleic acid binding protein(AT2G24030)	0	2	0
Cs2g26110	MAPK/ERK kinase kinase 1(MEKK1)	0	2	0
Cs5g13430	Leucine-rich repeat transmembrane protein kinase(AT3G14840)	0	3	0
Cs5g25960	hypothetical protein(AT2G38430)	0	6	0
Cg5g030930	heat shock protein 60(HSP60)	0	2	0
Cs5g30100	BET1P/SFT1P-like protein 14A(BS14A)	0	2	0
Cg5g044540	cyclin p4;1(CYCP4;1)	0	2	0
Cg6g010350	serine/threonine protein kinase 1(SR1)	0	2	0
Cs6g16610	mediator of RNA polymerase II transcription subunit 15a-like protein(NRB4)	0	2	0
Cg6g020660	Regulator of chromosome condensation (RCC1) family protein(AT3G02300)	0	2	0
Cs6g11890	cyclic nucleotide-gated channel 15(CNGC15)	0	4	0
Cs6g07270	Adenine nucleotide alpha hydrolases-like superfamily protein(AT3G53990)	0	2	0
Cs7g13190	Major facilitator superfamily protein(AT1G68570)	0	2	0
Cs7g03860	CAAX amino terminal protease family protein(AT1G14270)	0	3	0
Cs7g03760	ribonuclease 3(RNS3)	0	2	0
Cg7g023370	carotenoid cleavage dioxygenase 1(CCD1)	0	2	0
Cg7g023500	fibronectin type III domain protein (DUF1423)(TTA2)	0	2	0
MSTRG.17436	far-red elongated hypocotyls 3(FHY3)	0	5	0
Cs6g12570	Late embryogenesis abundant (LEA) hydroxyproline-rich glycoprotein family(AT2G27260)	0	2	0
Cs7g17640	-NA-	0	2	0
Cs8g05090	ADP-ribosylation factor A1B(ARFA1B)	0	2	0
Cs5g28780	2-oxoglutarate (2OG) and Fe(II)-dependent oxygenase superfamily protein(AT3G19000)	0	2	0
Cs8g01520	Plant regulator RWP-RK family protein(AT4G35270)	0	2	0
orange1.1t01882	-NA-	0	2	0
Ciclev10006217m	-NA-	0	3	0
Cg9g006020	Kinase interacting (KIP1-like) family protein(NET1A)	0	3	0
MSTRG.23704	RING/U-box superfamily protein(AT2G20650)	0	2	0
